# Supplementary material for: Quality Control Test for Sequence-Phenotype Assignments
Source: PLoS One. 2015 Feb 20;10(2):e0118288. doi: 10.1371/journal.pone.0118288 (PMC4336291; doi:10.1371/journal.pone.0118288)
Supplement: S1 Data — The data included in this file correspond to the values reported in Fig. 4A, 4B and 4C of this work. These include the sensitivity (Fig. 4A), specificity (Fig. 4B) and Mathews Correlation Coefficient (Fig. 4C) scores obtained by perfect and random predictors of the critical residues of HokC. (XLS) [file pone.0118288.s001.xls]

## Sheet: dataFig4.txt
	Perfect Predictor			Random Predictor
%Critical Residues	Sensitivity	Specificity	MCC	Sensitivity	Specificity	MCC
10	0.2	1	1	0.12	0.92	0.52
10	0.208333	1	1	0.125	0.923077	0.523077
10	0.208333	1	1	0.125	0.923077	0.523077
10	0.208333	1	1	0.125	0.923077	0.523077
10	0.208333	1	1	0.125	0.923077	0.523077
10	0.208333	1	1	0.0833333	0.884615	0.284615
10	0.208333	1	1	0.125	0.923077	0.523077
10	0.208333	1	1	0.125	0.923077	0.523077
10	0.208333	1	1	0.125	0.923077	0.523077
10	0.166667	0.961538	0.761538	0.125	0.923077	0.523077
10	0.208333	1	1	0.125	0.923077	0.523077
10	0.208333	1	1	0.125	0.923077	0.523077
10	0.166667	0.961538	0.761538	0.125	0.923077	0.523077
10	0.208333	1	1	0.125	0.923077	0.523077
10	0.208333	1	1	0.125	0.923077	0.523077
10	0.208333	1	1	0.125	0.923077	0.523077
10	0.208333	1	1	0.125	0.923077	0.523077
10	0.208333	1	1	0.0833333	0.884615	0.284615
10	0.208333	1	1	0.125	0.923077	0.523077
10	0.166667	0.961538	0.761538	0.125	0.923077	0.523077
10	0.208333	1	1	0.125	0.923077	0.523077
10	0.166667	0.961538	0.761538	0.125	0.923077	0.523077
10	0.208333	1	1	0.125	0.923077	0.523077
10	0.208333	1	1	0.125	0.923077	0.523077
10	0.208333	1	1	0.125	0.923077	0.523077
10	0.208333	1	1	0.125	0.923077	0.523077
10	0.166667	0.961538	0.761538	0.125	0.923077	0.523077
10	0.208333	1	1	0.0833333	0.884615	0.284615
10	0.208333	1	1	0.125	0.923077	0.523077
10	0.208333	1	1	0.125	0.923077	0.523077
10	0.208333	1	1	0.0833333	0.884615	0.284615
10	0.166667	0.961538	0.761538	0.125	0.923077	0.523077
10	0.166667	0.961538	0.761538	0.125	0.923077	0.523077
10	0.166667	0.961538	0.761538	0.125	0.923077	0.523077
10	0.208333	1	1	0.125	0.923077	0.523077
10	0.208333	1	1	0.125	0.923077	0.523077
10	0.208333	1	1	0.125	0.923077	0.523077
10	0.208333	1	1	0.125	0.923077	0.523077
10	0.208333	1	1	0.0833333	0.884615	0.284615
10	0.166667	0.961538	0.761538	0.125	0.923077	0.523077
10	0.208333	1	1	0.125	0.923077	0.523077
10	0.208333	1	1	0.125	0.923077	0.523077
10	0.208333	1	1	0.125	0.923077	0.523077
10	0.208333	1	1	0.125	0.923077	0.523077
10	0.208333	1	1	0.125	0.923077	0.523077
10	0.208333	1	1	0.125	0.923077	0.523077
10	0.208333	1	1	0.125	0.923077	0.523077
10	0.166667	0.961538	0.761538	0.0833333	0.884615	0.284615
10	0.208333	1	1	0.125	0.923077	0.523077
10	0.208333	1	1	0.125	0.923077	0.523077
10	0.208333	1	1	0.125	0.923077	0.523077
10	0.208333	1	1	0.125	0.923077	0.523077
10	0.166667	0.961538	0.761538	0.125	0.923077	0.523077
10	0.166667	0.961538	0.761538	0.0833333	0.884615	0.284615
10	0.208333	1	1	0.125	0.923077	0.523077
10	0.208333	1	1	0.125	0.923077	0.523077
10	0.208333	1	1	0.125	0.923077	0.523077
10	0.208333	1	1	0.125	0.923077	0.523077
10	0.208333	1	1	0.125	0.923077	0.523077
10	0.208333	1	1	0.125	0.923077	0.523077
10	0.208333	1	1	0.125	0.923077	0.523077
10	0.208333	1	1	0.125	0.923077	0.523077
10	0.208333	1	1	0.125	0.923077	0.523077
10	0.208333	1	1	0.125	0.923077	0.523077
10	0.166667	0.961538	0.761538	0.0833333	0.884615	0.284615
10	0.208333	1	1	0.125	0.923077	0.523077
10	0.208333	1	1	0.125	0.923077	0.523077
10	0.208333	1	1	0.125	0.923077	0.523077
10	0.208333	1	1	0.125	0.923077	0.523077
10	0.208333	1	1	0.125	0.923077	0.523077
10	0.208333	1	1	0.125	0.923077	0.523077
10	0.208333	1	1	0.125	0.923077	0.523077
10	0.208333	1	1	0.125	0.923077	0.523077
10	0.208333	1	1	0.125	0.923077	0.523077
10	0.208333	1	1	0.125	0.923077	0.523077
10	0.208333	1	1	0.125	0.923077	0.523077
10	0.208333	1	1	0.125	0.923077	0.523077
10	0.208333	1	1	0.125	0.923077	0.523077
10	0.208333	1	1	0.125	0.923077	0.523077
10	0.208333	1	1	0.125	0.923077	0.523077
10	0.208333	1	1	0.125	0.923077	0.523077
10	0.208333	1	1	0.125	0.923077	0.523077
10	0.208333	1	1	0.0833333	0.884615	0.284615
10	0.208333	1	1	0.125	0.923077	0.523077
10	0.166667	0.961538	0.761538	0.0833333	0.884615	0.284615
10	0.208333	1	1	0.125	0.923077	0.523077
10	0.208333	1	1	0.125	0.923077	0.523077
10	0.208333	1	1	0.125	0.923077	0.523077
10	0.208333	1	1	0.125	0.923077	0.523077
10	0.166667	0.961538	0.761538	0.0833333	0.884615	0.284615
10	0.166667	0.961538	0.761538	0.125	0.923077	0.523077
10	0.166667	0.961538	0.761538	0.125	0.923077	0.523077
10	0.208333	1	1	0.125	0.923077	0.523077
10	0.208333	1	1	0.125	0.923077	0.523077
10	0.166667	0.961538	0.761538	0.125	0.923077	0.523077
10	0.208333	1	1	0.125	0.923077	0.523077
10	0.208333	1	1	0.125	0.923077	0.523077
10	0.208333	1	1	0.125	0.923077	0.523077
10	0.208333	1	1	0.125	0.923077	0.523077
10	0.208333	1	1	0.125	0.923077	0.523077
10	0.208333	1	1	0.0833333	0.884615	0.284615
20	0.4	1	1	0.2	0.8	0.3
20	0.434783	1	1	0.217391	0.814815	0.314815
20	0.391304	0.962963	0.862963	0.217391	0.814815	0.314815
20	0.347826	0.925926	0.725926	0.173913	0.777778	0.177778
20	0.434783	1	1	0.217391	0.814815	0.314815
20	0.391304	0.962963	0.862963	0.217391	0.814815	0.314815
20	0.391304	0.962963	0.862963	0.217391	0.814815	0.314815
20	0.434783	1	1	0.217391	0.814815	0.314815
20	0.391304	0.962963	0.862963	0.217391	0.814815	0.314815
20	0.391304	0.962963	0.862963	0.173913	0.777778	0.177778
20	0.391304	0.962963	0.862963	0.217391	0.814815	0.314815
20	0.391304	0.962963	0.862963	0.217391	0.814815	0.314815
20	0.347826	0.925926	0.725926	0.217391	0.814815	0.314815
20	0.391304	0.962963	0.862963	0.217391	0.814815	0.314815
20	0.391304	0.962963	0.862963	0.173913	0.777778	0.177778
20	0.391304	0.962963	0.862963	0.173913	0.777778	0.177778
20	0.347826	0.925926	0.725926	0.217391	0.814815	0.314815
20	0.391304	0.962963	0.862963	0.217391	0.814815	0.314815
20	0.434783	1	1	0.217391	0.814815	0.314815
20	0.434783	1	1	0.173913	0.777778	0.177778
20	0.347826	0.925926	0.725926	0.217391	0.814815	0.314815
20	0.434783	1	1	0.217391	0.814815	0.314815
20	0.434783	1	1	0.217391	0.814815	0.314815
20	0.434783	1	1	0.217391	0.814815	0.314815
20	0.391304	0.962963	0.862963	0.173913	0.777778	0.177778
20	0.434783	1	1	0.217391	0.814815	0.314815
20	0.391304	0.962963	0.862963	0.217391	0.814815	0.314815
20	0.391304	0.962963	0.862963	0.173913	0.777778	0.177778
20	0.391304	0.962963	0.862963	0.217391	0.814815	0.314815
20	0.391304	0.962963	0.862963	0.217391	0.814815	0.314815
20	0.391304	0.962963	0.862963	0.217391	0.814815	0.314815
20	0.434783	1	1	0.217391	0.814815	0.314815
20	0.391304	0.962963	0.862963	0.173913	0.777778	0.177778
20	0.434783	1	1	0.217391	0.814815	0.314815
20	0.434783	1	1	0.217391	0.814815	0.314815
20	0.434783	1	1	0.217391	0.814815	0.314815
20	0.434783	1	1	0.217391	0.814815	0.314815
20	0.434783	1	1	0.217391	0.814815	0.314815
20	0.434783	1	1	0.217391	0.814815	0.314815
20	0.434783	1	1	0.217391	0.814815	0.314815
20	0.391304	0.962963	0.862963	0.173913	0.777778	0.177778
20	0.391304	0.962963	0.862963	0.173913	0.777778	0.177778
20	0.434783	1	1	0.217391	0.814815	0.314815
20	0.391304	0.962963	0.862963	0.217391	0.814815	0.314815
20	0.347826	0.925926	0.725926	0.173913	0.777778	0.177778
20	0.391304	0.962963	0.862963	0.217391	0.814815	0.314815
20	0.391304	0.962963	0.862963	0.217391	0.814815	0.314815
20	0.434783	1	1	0.217391	0.814815	0.314815
20	0.434783	1	1	0.217391	0.814815	0.314815
20	0.391304	0.962963	0.862963	0.173913	0.777778	0.177778
20	0.391304	0.962963	0.862963	0.173913	0.777778	0.177778
20	0.434783	1	1	0.217391	0.814815	0.314815
20	0.391304	0.962963	0.862963	0.217391	0.814815	0.314815
20	0.434783	1	1	0.217391	0.814815	0.314815
20	0.391304	0.962963	0.862963	0.217391	0.814815	0.314815
20	0.391304	0.962963	0.862963	0.217391	0.814815	0.314815
20	0.434783	1	1	0.173913	0.777778	0.177778
20	0.391304	0.962963	0.862963	0.173913	0.777778	0.177778
20	0.347826	0.925926	0.725926	0.217391	0.814815	0.314815
20	0.391304	0.962963	0.862963	0.217391	0.814815	0.314815
20	0.391304	0.962963	0.862963	0.173913	0.777778	0.177778
20	0.391304	0.962963	0.862963	0.173913	0.777778	0.177778
20	0.434783	1	1	0.173913	0.777778	0.177778
20	0.391304	0.962963	0.862963	0.217391	0.814815	0.314815
20	0.391304	0.962963	0.862963	0.173913	0.777778	0.177778
20	0.391304	0.962963	0.862963	0.173913	0.777778	0.177778
20	0.434783	1	1	0.217391	0.814815	0.314815
20	0.391304	0.962963	0.862963	0.217391	0.814815	0.314815
20	0.391304	0.962963	0.862963	0.173913	0.777778	0.177778
20	0.391304	0.962963	0.862963	0.217391	0.814815	0.314815
20	0.347826	0.925926	0.725926	0.217391	0.814815	0.314815
20	0.391304	0.962963	0.862963	0.217391	0.814815	0.314815
20	0.347826	0.925926	0.725926	0.217391	0.814815	0.314815
20	0.391304	0.962963	0.862963	0.217391	0.814815	0.314815
20	0.391304	0.962963	0.862963	0.217391	0.814815	0.314815
20	0.391304	0.962963	0.862963	0.217391	0.814815	0.314815
20	0.434783	1	1	0.217391	0.814815	0.314815
20	0.434783	1	1	0.217391	0.814815	0.314815
20	0.434783	1	1	0.217391	0.814815	0.314815
20	0.391304	0.962963	0.862963	0.173913	0.777778	0.177778
20	0.391304	0.962963	0.862963	0.217391	0.814815	0.314815
20	0.391304	0.962963	0.862963	0.217391	0.814815	0.314815
20	0.391304	0.962963	0.862963	0.217391	0.814815	0.314815
20	0.391304	0.962963	0.862963	0.217391	0.814815	0.314815
20	0.434783	1	1	0.217391	0.814815	0.314815
20	0.434783	1	1	0.217391	0.814815	0.314815
20	0.434783	1	1	0.217391	0.814815	0.314815
20	0.391304	0.962963	0.862963	0.217391	0.814815	0.314815
20	0.347826	0.925926	0.725926	0.217391	0.814815	0.314815
20	0.391304	0.962963	0.862963	0.217391	0.814815	0.314815
20	0.391304	0.962963	0.862963	0.217391	0.814815	0.314815
20	0.434783	1	1	0.217391	0.814815	0.314815
20	0.391304	0.962963	0.862963	0.173913	0.777778	0.177778
20	0.391304	0.962963	0.862963	0.173913	0.777778	0.177778
20	0.391304	0.962963	0.862963	0.217391	0.814815	0.314815
20	0.391304	0.962963	0.862963	0.217391	0.814815	0.314815
20	0.434783	1	1	0.217391	0.814815	0.314815
20	0.434783	1	1	0.217391	0.814815	0.314815
20	0.434783	1	1	0.217391	0.814815	0.314815
20	0.391304	0.962963	0.862963	0.217391	0.814815	0.314815
20	0.434783	1	1	0.173913	0.777778	0.177778
30	0.6	1	1	0.32	0.72	0.253333
30	0.636364	0.964286	0.897619	0.363636	0.75	0.283333
30	0.545455	0.892857	0.692857	0.318182	0.714286	0.180952
30	0.636364	0.964286	0.897619	0.363636	0.75	0.283333
30	0.636364	0.964286	0.897619	0.363636	0.75	0.283333
30	0.590909	0.928571	0.795238	0.363636	0.75	0.283333
30	0.590909	0.928571	0.795238	0.318182	0.714286	0.180952
30	0.590909	0.928571	0.795238	0.318182	0.714286	0.180952
30	0.590909	0.928571	0.795238	0.318182	0.714286	0.180952
30	0.590909	0.928571	0.795238	0.318182	0.714286	0.180952
30	0.545455	0.892857	0.692857	0.318182	0.714286	0.180952
30	0.590909	0.928571	0.795238	0.363636	0.75	0.283333
30	0.590909	0.928571	0.795238	0.363636	0.75	0.283333
30	0.590909	0.928571	0.795238	0.318182	0.714286	0.180952
30	0.590909	0.928571	0.795238	0.318182	0.714286	0.180952
30	0.590909	0.928571	0.795238	0.318182	0.714286	0.180952
30	0.681818	1	1	0.363636	0.75	0.283333
30	0.590909	0.928571	0.795238	0.318182	0.714286	0.180952
30	0.590909	0.928571	0.795238	0.363636	0.75	0.283333
30	0.590909	0.928571	0.795238	0.318182	0.714286	0.180952
30	0.590909	0.928571	0.795238	0.272727	0.678571	0.0785714
30	0.590909	0.928571	0.795238	0.318182	0.714286	0.180952
30	0.636364	0.964286	0.897619	0.318182	0.714286	0.180952
30	0.681818	1	1	0.363636	0.75	0.283333
30	0.636364	0.964286	0.897619	0.363636	0.75	0.283333
30	0.636364	0.964286	0.897619	0.318182	0.714286	0.180952
30	0.590909	0.928571	0.795238	0.318182	0.714286	0.180952
30	0.590909	0.928571	0.795238	0.318182	0.714286	0.180952
30	0.636364	0.964286	0.897619	0.363636	0.75	0.283333
30	0.545455	0.892857	0.692857	0.318182	0.714286	0.180952
30	0.545455	0.892857	0.692857	0.318182	0.714286	0.180952
30	0.590909	0.928571	0.795238	0.363636	0.75	0.283333
30	0.590909	0.928571	0.795238	0.318182	0.714286	0.180952
30	0.636364	0.964286	0.897619	0.318182	0.714286	0.180952
30	0.636364	0.964286	0.897619	0.363636	0.75	0.283333
30	0.636364	0.964286	0.897619	0.363636	0.75	0.283333
30	0.545455	0.892857	0.692857	0.318182	0.714286	0.180952
30	0.636364	0.964286	0.897619	0.318182	0.714286	0.180952
30	0.545455	0.892857	0.692857	0.318182	0.714286	0.180952
30	0.590909	0.928571	0.795238	0.318182	0.714286	0.180952
30	0.590909	0.928571	0.795238	0.318182	0.714286	0.180952
30	0.590909	0.928571	0.795238	0.318182	0.714286	0.180952
30	0.636364	0.964286	0.897619	0.318182	0.714286	0.180952
30	0.590909	0.928571	0.795238	0.318182	0.714286	0.180952
30	0.590909	0.928571	0.795238	0.363636	0.75	0.283333
30	0.636364	0.964286	0.897619	0.318182	0.714286	0.180952
30	0.545455	0.892857	0.692857	0.318182	0.714286	0.180952
30	0.590909	0.928571	0.795238	0.318182	0.714286	0.180952
30	0.545455	0.892857	0.692857	0.318182	0.714286	0.180952
30	0.590909	0.928571	0.795238	0.318182	0.714286	0.180952
30	0.636364	0.964286	0.897619	0.363636	0.75	0.283333
30	0.681818	1	1	0.363636	0.75	0.283333
30	0.636364	0.964286	0.897619	0.318182	0.714286	0.180952
30	0.636364	0.964286	0.897619	0.363636	0.75	0.283333
30	0.590909	0.928571	0.795238	0.363636	0.75	0.283333
30	0.636364	0.964286	0.897619	0.363636	0.75	0.283333
30	0.590909	0.928571	0.795238	0.318182	0.714286	0.180952
30	0.636364	0.964286	0.897619	0.363636	0.75	0.283333
30	0.590909	0.928571	0.795238	0.318182	0.714286	0.180952
30	0.590909	0.928571	0.795238	0.318182	0.714286	0.180952
30	0.636364	0.964286	0.897619	0.363636	0.75	0.283333
30	0.590909	0.928571	0.795238	0.272727	0.678571	0.0785714
30	0.636364	0.964286	0.897619	0.363636	0.75	0.283333
30	0.545455	0.892857	0.692857	0.272727	0.678571	0.0785714
30	0.681818	1	1	0.363636	0.75	0.283333
30	0.636364	0.964286	0.897619	0.363636	0.75	0.283333
30	0.590909	0.928571	0.795238	0.318182	0.714286	0.180952
30	0.590909	0.928571	0.795238	0.318182	0.714286	0.180952
30	0.636364	0.964286	0.897619	0.363636	0.75	0.283333
30	0.545455	0.892857	0.692857	0.363636	0.75	0.283333
30	0.545455	0.892857	0.692857	0.318182	0.714286	0.180952
30	0.590909	0.928571	0.795238	0.272727	0.678571	0.0785714
30	0.636364	0.964286	0.897619	0.272727	0.678571	0.0785714
30	0.636364	0.964286	0.897619	0.363636	0.75	0.283333
30	0.636364	0.964286	0.897619	0.318182	0.714286	0.180952
30	0.636364	0.964286	0.897619	0.272727	0.678571	0.0785714
30	0.590909	0.928571	0.795238	0.272727	0.678571	0.0785714
30	0.636364	0.964286	0.897619	0.272727	0.678571	0.0785714
30	0.636364	0.964286	0.897619	0.318182	0.714286	0.180952
30	0.636364	0.964286	0.897619	0.318182	0.714286	0.180952
30	0.636364	0.964286	0.897619	0.272727	0.678571	0.0785714
30	0.590909	0.928571	0.795238	0.318182	0.714286	0.180952
30	0.590909	0.928571	0.795238	0.318182	0.714286	0.180952
30	0.545455	0.892857	0.692857	0.318182	0.714286	0.180952
30	0.590909	0.928571	0.795238	0.363636	0.75	0.283333
30	0.636364	0.964286	0.897619	0.318182	0.714286	0.180952
30	0.545455	0.892857	0.692857	0.272727	0.678571	0.0785714
30	0.636364	0.964286	0.897619	0.318182	0.714286	0.180952
30	0.590909	0.928571	0.795238	0.272727	0.678571	0.0785714
30	0.590909	0.928571	0.795238	0.318182	0.714286	0.180952
30	0.590909	0.928571	0.795238	0.363636	0.75	0.283333
30	0.590909	0.928571	0.795238	0.272727	0.678571	0.0785714
30	0.636364	0.964286	0.897619	0.363636	0.75	0.283333
30	0.590909	0.928571	0.795238	0.272727	0.678571	0.0785714
30	0.590909	0.928571	0.795238	0.363636	0.75	0.283333
30	0.636364	0.964286	0.897619	0.363636	0.75	0.283333
30	0.590909	0.928571	0.795238	0.363636	0.75	0.283333
30	0.545455	0.892857	0.692857	0.318182	0.714286	0.180952
30	0.636364	0.964286	0.897619	0.318182	0.714286	0.180952
30	0.636364	0.964286	0.897619	0.318182	0.714286	0.180952
30	0.590909	0.928571	0.795238	0.318182	0.714286	0.180952
40	0.8	1	1	0.32	0.52	-0.08
40	0.857143	0.931034	0.831034	0.380952	0.586207	-0.0137931
40	0.761905	0.862069	0.662069	0.333333	0.551724	-0.0982759
40	0.857143	0.931034	0.831034	0.380952	0.586207	-0.0137931
40	0.809524	0.896552	0.746552	0.380952	0.586207	-0.0137931
40	0.809524	0.896552	0.746552	0.285714	0.517241	-0.182759
40	0.809524	0.896552	0.746552	0.333333	0.551724	-0.0982759
40	0.809524	0.896552	0.746552	0.333333	0.551724	-0.0982759
40	0.761905	0.862069	0.662069	0.333333	0.551724	-0.0982759
40	0.761905	0.862069	0.662069	0.380952	0.586207	-0.0137931
40	0.809524	0.896552	0.746552	0.333333	0.551724	-0.0982759
40	0.809524	0.896552	0.746552	0.333333	0.551724	-0.0982759
40	0.809524	0.896552	0.746552	0.333333	0.551724	-0.0982759
40	0.761905	0.862069	0.662069	0.380952	0.586207	-0.0137931
40	0.809524	0.896552	0.746552	0.333333	0.551724	-0.0982759
40	0.761905	0.862069	0.662069	0.285714	0.517241	-0.182759
40	0.761905	0.862069	0.662069	0.333333	0.551724	-0.0982759
40	0.857143	0.931034	0.831034	0.333333	0.551724	-0.0982759
40	0.857143	0.931034	0.831034	0.380952	0.586207	-0.0137931
40	0.761905	0.862069	0.662069	0.285714	0.517241	-0.182759
40	0.809524	0.896552	0.746552	0.333333	0.551724	-0.0982759
40	0.761905	0.862069	0.662069	0.333333	0.551724	-0.0982759
40	0.761905	0.862069	0.662069	0.333333	0.551724	-0.0982759
40	0.809524	0.896552	0.746552	0.380952	0.586207	-0.0137931
40	0.809524	0.896552	0.746552	0.285714	0.517241	-0.182759
40	0.761905	0.862069	0.662069	0.380952	0.586207	-0.0137931
40	0.857143	0.931034	0.831034	0.333333	0.551724	-0.0982759
40	0.809524	0.896552	0.746552	0.333333	0.551724	-0.0982759
40	0.761905	0.862069	0.662069	0.333333	0.551724	-0.0982759
40	0.809524	0.896552	0.746552	0.333333	0.551724	-0.0982759
40	0.857143	0.931034	0.831034	0.285714	0.517241	-0.182759
40	0.809524	0.896552	0.746552	0.333333	0.551724	-0.0982759
40	0.809524	0.896552	0.746552	0.333333	0.551724	-0.0982759
40	0.809524	0.896552	0.746552	0.333333	0.551724	-0.0982759
40	0.761905	0.862069	0.662069	0.333333	0.551724	-0.0982759
40	0.761905	0.862069	0.662069	0.285714	0.517241	-0.182759
40	0.761905	0.862069	0.662069	0.333333	0.551724	-0.0982759
40	0.857143	0.931034	0.831034	0.380952	0.586207	-0.0137931
40	0.857143	0.931034	0.831034	0.380952	0.586207	-0.0137931
40	0.809524	0.896552	0.746552	0.333333	0.551724	-0.0982759
40	0.857143	0.931034	0.831034	0.380952	0.586207	-0.0137931
40	0.809524	0.896552	0.746552	0.333333	0.551724	-0.0982759
40	0.857143	0.931034	0.831034	0.380952	0.586207	-0.0137931
40	0.809524	0.896552	0.746552	0.285714	0.517241	-0.182759
40	0.809524	0.896552	0.746552	0.380952	0.586207	-0.0137931
40	0.857143	0.931034	0.831034	0.285714	0.517241	-0.182759
40	0.809524	0.896552	0.746552	0.380952	0.586207	-0.0137931
40	0.809524	0.896552	0.746552	0.285714	0.517241	-0.182759
40	0.761905	0.862069	0.662069	0.380952	0.586207	-0.0137931
40	0.761905	0.862069	0.662069	0.333333	0.551724	-0.0982759
40	0.857143	0.931034	0.831034	0.333333	0.551724	-0.0982759
40	0.761905	0.862069	0.662069	0.380952	0.586207	-0.0137931
40	0.761905	0.862069	0.662069	0.285714	0.517241	-0.182759
40	0.809524	0.896552	0.746552	0.238095	0.482759	-0.267241
40	0.904762	0.965517	0.915517	0.380952	0.586207	-0.0137931
40	0.761905	0.862069	0.662069	0.285714	0.517241	-0.182759
40	0.809524	0.896552	0.746552	0.285714	0.517241	-0.182759
40	0.809524	0.896552	0.746552	0.285714	0.517241	-0.182759
40	0.857143	0.931034	0.831034	0.285714	0.517241	-0.182759
40	0.809524	0.896552	0.746552	0.285714	0.517241	-0.182759
40	0.761905	0.862069	0.662069	0.333333	0.551724	-0.0982759
40	0.761905	0.862069	0.662069	0.333333	0.551724	-0.0982759
40	0.809524	0.896552	0.746552	0.333333	0.551724	-0.0982759
40	0.809524	0.896552	0.746552	0.285714	0.517241	-0.182759
40	0.809524	0.896552	0.746552	0.285714	0.517241	-0.182759
40	0.809524	0.896552	0.746552	0.333333	0.551724	-0.0982759
40	0.809524	0.896552	0.746552	0.333333	0.551724	-0.0982759
40	0.857143	0.931034	0.831034	0.285714	0.517241	-0.182759
40	0.857143	0.931034	0.831034	0.285714	0.517241	-0.182759
40	0.809524	0.896552	0.746552	0.380952	0.586207	-0.0137931
40	0.809524	0.896552	0.746552	0.380952	0.586207	-0.0137931
40	0.761905	0.862069	0.662069	0.333333	0.551724	-0.0982759
40	0.809524	0.896552	0.746552	0.333333	0.551724	-0.0982759
40	0.857143	0.931034	0.831034	0.285714	0.517241	-0.182759
40	0.809524	0.896552	0.746552	0.380952	0.586207	-0.0137931
40	0.809524	0.896552	0.746552	0.285714	0.517241	-0.182759
40	0.809524	0.896552	0.746552	0.380952	0.586207	-0.0137931
40	0.809524	0.896552	0.746552	0.380952	0.586207	-0.0137931
40	0.761905	0.862069	0.662069	0.333333	0.551724	-0.0982759
40	0.809524	0.896552	0.746552	0.333333	0.551724	-0.0982759
40	0.761905	0.862069	0.662069	0.333333	0.551724	-0.0982759
40	0.809524	0.896552	0.746552	0.333333	0.551724	-0.0982759
40	0.761905	0.862069	0.662069	0.333333	0.551724	-0.0982759
40	0.857143	0.931034	0.831034	0.285714	0.517241	-0.182759
40	0.809524	0.896552	0.746552	0.380952	0.586207	-0.0137931
40	0.809524	0.896552	0.746552	0.380952	0.586207	-0.0137931
40	0.809524	0.896552	0.746552	0.333333	0.551724	-0.0982759
40	0.809524	0.896552	0.746552	0.285714	0.517241	-0.182759
40	0.761905	0.862069	0.662069	0.285714	0.517241	-0.182759
40	0.809524	0.896552	0.746552	0.380952	0.586207	-0.0137931
40	0.809524	0.896552	0.746552	0.238095	0.482759	-0.267241
40	0.809524	0.896552	0.746552	0.333333	0.551724	-0.0982759
40	0.809524	0.896552	0.746552	0.285714	0.517241	-0.182759
40	0.809524	0.896552	0.746552	0.285714	0.517241	-0.182759
40	0.857143	0.931034	0.831034	0.333333	0.551724	-0.0982759
40	0.809524	0.896552	0.746552	0.380952	0.586207	-0.0137931
40	0.761905	0.862069	0.662069	0.333333	0.551724	-0.0982759
40	0.809524	0.896552	0.746552	0.333333	0.551724	-0.0982759
40	0.761905	0.862069	0.662069	0.333333	0.551724	-0.0982759
40	0.809524	0.896552	0.746552	0.285714	0.517241	-0.182759
40	0.809524	0.896552	0.746552	0.333333	0.551724	-0.0982759
50	1	1	1	0.4	0.4	-0.2
50	1	0.833333	0.633333	0.4	0.433333	-0.246667
50	1	0.833333	0.633333	0.5	0.5	-0.1
50	1	0.833333	0.633333	0.45	0.466667	-0.173333
50	1	0.833333	0.633333	0.4	0.433333	-0.246667
50	1	0.833333	0.633333	0.4	0.433333	-0.246667
50	1	0.833333	0.633333	0.45	0.466667	-0.173333
50	1	0.833333	0.633333	0.5	0.5	-0.1
50	1	0.833333	0.633333	0.4	0.433333	-0.246667
50	1	0.833333	0.633333	0.4	0.433333	-0.246667
50	1	0.833333	0.633333	0.5	0.5	-0.1
50	1	0.833333	0.633333	0.35	0.4	-0.32
50	1	0.833333	0.633333	0.35	0.4	-0.32
50	1	0.833333	0.633333	0.45	0.466667	-0.173333
50	1	0.833333	0.633333	0.45	0.466667	-0.173333
50	1	0.833333	0.633333	0.4	0.433333	-0.246667
50	1	0.833333	0.633333	0.45	0.466667	-0.173333
50	1	0.833333	0.633333	0.4	0.433333	-0.246667
50	1	0.833333	0.633333	0.45	0.466667	-0.173333
50	1	0.833333	0.633333	0.4	0.433333	-0.246667
50	1	0.833333	0.633333	0.5	0.5	-0.1
50	1	0.833333	0.633333	0.4	0.433333	-0.246667
50	1	0.833333	0.633333	0.45	0.466667	-0.173333
50	1	0.833333	0.633333	0.4	0.433333	-0.246667
50	1	0.833333	0.633333	0.45	0.466667	-0.173333
50	1	0.833333	0.633333	0.4	0.433333	-0.246667
50	1	0.833333	0.633333	0.45	0.466667	-0.173333
50	1	0.833333	0.633333	0.4	0.433333	-0.246667
50	1	0.833333	0.633333	0.45	0.466667	-0.173333
50	1	0.833333	0.633333	0.45	0.466667	-0.173333
50	1	0.833333	0.633333	0.4	0.433333	-0.246667
50	1	0.833333	0.633333	0.5	0.5	-0.1
50	1	0.833333	0.633333	0.35	0.4	-0.32
50	1	0.833333	0.633333	0.4	0.433333	-0.246667
50	1	0.833333	0.633333	0.45	0.466667	-0.173333
50	1	0.833333	0.633333	0.35	0.4	-0.32
50	1	0.833333	0.633333	0.35	0.4	-0.32
50	1	0.833333	0.633333	0.5	0.5	-0.1
50	1	0.833333	0.633333	0.35	0.4	-0.32
50	1	0.833333	0.633333	0.45	0.466667	-0.173333
50	1	0.833333	0.633333	0.4	0.433333	-0.246667
50	1	0.833333	0.633333	0.35	0.4	-0.32
50	1	0.833333	0.633333	0.4	0.433333	-0.246667
50	1	0.833333	0.633333	0.35	0.4	-0.32
50	1	0.833333	0.633333	0.3	0.366667	-0.393333
50	1	0.833333	0.633333	0.25	0.333333	-0.466667
50	1	0.833333	0.633333	0.45	0.466667	-0.173333
50	1	0.833333	0.633333	0.45	0.466667	-0.173333
50	1	0.833333	0.633333	0.35	0.4	-0.32
50	1	0.833333	0.633333	0.3	0.366667	-0.393333
50	1	0.833333	0.633333	0.4	0.433333	-0.246667
50	1	0.833333	0.633333	0.4	0.433333	-0.246667
50	1	0.833333	0.633333	0.35	0.4	-0.32
50	1	0.833333	0.633333	0.45	0.466667	-0.173333
50	1	0.833333	0.633333	0.45	0.466667	-0.173333
50	1	0.833333	0.633333	0.35	0.4	-0.32
50	1	0.833333	0.633333	0.4	0.433333	-0.246667
50	1	0.833333	0.633333	0.4	0.433333	-0.246667
50	1	0.833333	0.633333	0.45	0.466667	-0.173333
50	1	0.833333	0.633333	0.5	0.5	-0.1
50	1	0.833333	0.633333	0.4	0.433333	-0.246667
50	1	0.833333	0.633333	0.4	0.433333	-0.246667
50	1	0.833333	0.633333	0.35	0.4	-0.32
50	1	0.833333	0.633333	0.45	0.466667	-0.173333
50	1	0.833333	0.633333	0.35	0.4	-0.32
50	1	0.833333	0.633333	0.5	0.5	-0.1
50	1	0.833333	0.633333	0.35	0.4	-0.32
50	1	0.833333	0.633333	0.4	0.433333	-0.246667
50	1	0.833333	0.633333	0.35	0.4	-0.32
50	1	0.833333	0.633333	0.45	0.466667	-0.173333
50	1	0.833333	0.633333	0.4	0.433333	-0.246667
50	1	0.833333	0.633333	0.35	0.4	-0.32
50	1	0.833333	0.633333	0.4	0.433333	-0.246667
50	1	0.833333	0.633333	0.45	0.466667	-0.173333
50	1	0.833333	0.633333	0.4	0.433333	-0.246667
50	1	0.833333	0.633333	0.45	0.466667	-0.173333
50	1	0.833333	0.633333	0.35	0.4	-0.32
50	1	0.833333	0.633333	0.4	0.433333	-0.246667
50	1	0.833333	0.633333	0.4	0.433333	-0.246667
50	1	0.833333	0.633333	0.4	0.433333	-0.246667
50	1	0.833333	0.633333	0.45	0.466667	-0.173333
50	1	0.833333	0.633333	0.45	0.466667	-0.173333
50	1	0.833333	0.633333	0.35	0.4	-0.32
50	1	0.833333	0.633333	0.45	0.466667	-0.173333
50	1	0.833333	0.633333	0.45	0.466667	-0.173333
50	1	0.833333	0.633333	0.3	0.366667	-0.393333
50	1	0.833333	0.633333	0.35	0.4	-0.32
50	1	0.833333	0.633333	0.45	0.466667	-0.173333
50	1	0.833333	0.633333	0.35	0.4	-0.32
50	1	0.833333	0.633333	0.4	0.433333	-0.246667
50	1	0.833333	0.633333	0.45	0.466667	-0.173333
50	1	0.833333	0.633333	0.35	0.4	-0.32
50	1	0.833333	0.633333	0.45	0.466667	-0.173333
50	1	0.833333	0.633333	0.35	0.4	-0.32
50	1	0.833333	0.633333	0.45	0.466667	-0.173333
50	1	0.833333	0.633333	0.5	0.5	-0.1
50	1	0.833333	0.633333	0.4	0.433333	-0.246667
50	1	0.833333	0.633333	0.4	0.433333	-0.246667
50	1	0.833333	0.633333	0.4	0.433333	-0.246667
50	1	0.833333	0.633333	0.4	0.433333	-0.246667
50	1	0.833333	0.633333	0.4	0.433333	-0.246667
60	1	1	1	0.52	0.32	-0.246667
60	1	0.806452	0.566452	0.473684	0.322581	-0.377419
60	1	0.806452	0.566452	0.578947	0.387097	-0.246237
60	1	0.806452	0.566452	0.526316	0.354839	-0.311828
60	1	0.806452	0.566452	0.526316	0.354839	-0.311828
60	1	0.806452	0.566452	0.631579	0.419355	-0.180645
60	1	0.806452	0.566452	0.578947	0.387097	-0.246237
60	1	0.806452	0.566452	0.421053	0.290323	-0.443011
60	1	0.806452	0.566452	0.631579	0.419355	-0.180645
60	1	0.806452	0.566452	0.421053	0.290323	-0.443011
60	1	0.806452	0.566452	0.578947	0.387097	-0.246237
60	1	0.806452	0.566452	0.526316	0.354839	-0.311828
60	1	0.806452	0.566452	0.578947	0.387097	-0.246237
60	1	0.806452	0.566452	0.631579	0.419355	-0.180645
60	1	0.806452	0.566452	0.526316	0.354839	-0.311828
60	1	0.806452	0.566452	0.578947	0.387097	-0.246237
60	1	0.806452	0.566452	0.684211	0.451613	-0.115054
60	1	0.806452	0.566452	0.526316	0.354839	-0.311828
60	1	0.806452	0.566452	0.578947	0.387097	-0.246237
60	1	0.806452	0.566452	0.473684	0.322581	-0.377419
60	1	0.806452	0.566452	0.473684	0.322581	-0.377419
60	1	0.806452	0.566452	0.631579	0.419355	-0.180645
60	1	0.806452	0.566452	0.578947	0.387097	-0.246237
60	1	0.806452	0.566452	0.578947	0.387097	-0.246237
60	1	0.806452	0.566452	0.631579	0.419355	-0.180645
60	1	0.806452	0.566452	0.578947	0.387097	-0.246237
60	1	0.806452	0.566452	0.631579	0.419355	-0.180645
60	1	0.806452	0.566452	0.421053	0.290323	-0.443011
60	1	0.806452	0.566452	0.421053	0.290323	-0.443011
60	1	0.806452	0.566452	0.473684	0.322581	-0.377419
60	1	0.806452	0.566452	0.526316	0.354839	-0.311828
60	1	0.806452	0.566452	0.578947	0.387097	-0.246237
60	1	0.806452	0.566452	0.526316	0.354839	-0.311828
60	1	0.806452	0.566452	0.631579	0.419355	-0.180645
60	1	0.806452	0.566452	0.526316	0.354839	-0.311828
60	1	0.806452	0.566452	0.526316	0.354839	-0.311828
60	1	0.806452	0.566452	0.473684	0.322581	-0.377419
60	1	0.806452	0.566452	0.368421	0.258065	-0.508602
60	1	0.806452	0.566452	0.578947	0.387097	-0.246237
60	1	0.806452	0.566452	0.421053	0.290323	-0.443011
60	1	0.806452	0.566452	0.421053	0.290323	-0.443011
60	1	0.806452	0.566452	0.473684	0.322581	-0.377419
60	1	0.806452	0.566452	0.421053	0.290323	-0.443011
60	1	0.806452	0.566452	0.473684	0.322581	-0.377419
60	1	0.806452	0.566452	0.578947	0.387097	-0.246237
60	1	0.806452	0.566452	0.473684	0.322581	-0.377419
60	1	0.806452	0.566452	0.526316	0.354839	-0.311828
60	1	0.806452	0.566452	0.526316	0.354839	-0.311828
60	1	0.806452	0.566452	0.578947	0.387097	-0.246237
60	1	0.806452	0.566452	0.526316	0.354839	-0.311828
60	1	0.806452	0.566452	0.473684	0.322581	-0.377419
60	1	0.806452	0.566452	0.526316	0.354839	-0.311828
60	1	0.806452	0.566452	0.473684	0.322581	-0.377419
60	1	0.806452	0.566452	0.578947	0.387097	-0.246237
60	1	0.806452	0.566452	0.578947	0.387097	-0.246237
60	1	0.806452	0.566452	0.578947	0.387097	-0.246237
60	1	0.806452	0.566452	0.473684	0.322581	-0.377419
60	1	0.806452	0.566452	0.578947	0.387097	-0.246237
60	1	0.806452	0.566452	0.526316	0.354839	-0.311828
60	1	0.806452	0.566452	0.526316	0.354839	-0.311828
60	1	0.806452	0.566452	0.473684	0.322581	-0.377419
60	1	0.806452	0.566452	0.578947	0.387097	-0.246237
60	1	0.806452	0.566452	0.526316	0.354839	-0.311828
60	1	0.806452	0.566452	0.526316	0.354839	-0.311828
60	1	0.806452	0.566452	0.526316	0.354839	-0.311828
60	1	0.806452	0.566452	0.421053	0.290323	-0.443011
60	1	0.806452	0.566452	0.526316	0.354839	-0.311828
60	1	0.806452	0.566452	0.578947	0.387097	-0.246237
60	1	0.806452	0.566452	0.473684	0.322581	-0.377419
60	1	0.806452	0.566452	0.578947	0.387097	-0.246237
60	1	0.806452	0.566452	0.526316	0.354839	-0.311828
60	1	0.806452	0.566452	0.421053	0.290323	-0.443011
60	1	0.806452	0.566452	0.526316	0.354839	-0.311828
60	1	0.806452	0.566452	0.473684	0.322581	-0.377419
60	1	0.806452	0.566452	0.473684	0.322581	-0.377419
60	1	0.806452	0.566452	0.578947	0.387097	-0.246237
60	1	0.806452	0.566452	0.473684	0.322581	-0.377419
60	1	0.806452	0.566452	0.473684	0.322581	-0.377419
60	1	0.806452	0.566452	0.473684	0.322581	-0.377419
60	1	0.806452	0.566452	0.578947	0.387097	-0.246237
60	1	0.806452	0.566452	0.631579	0.419355	-0.180645
60	1	0.806452	0.566452	0.526316	0.354839	-0.311828
60	1	0.806452	0.566452	0.473684	0.322581	-0.377419
60	1	0.806452	0.566452	0.526316	0.354839	-0.311828
60	1	0.806452	0.566452	0.473684	0.322581	-0.377419
60	1	0.806452	0.566452	0.578947	0.387097	-0.246237
60	1	0.806452	0.566452	0.526316	0.354839	-0.311828
60	1	0.806452	0.566452	0.526316	0.354839	-0.311828
60	1	0.806452	0.566452	0.578947	0.387097	-0.246237
60	1	0.806452	0.566452	0.578947	0.387097	-0.246237
60	1	0.806452	0.566452	0.473684	0.322581	-0.377419
60	1	0.806452	0.566452	0.578947	0.387097	-0.246237
60	1	0.806452	0.566452	0.578947	0.387097	-0.246237
60	1	0.806452	0.566452	0.421053	0.290323	-0.443011
60	1	0.806452	0.566452	0.473684	0.322581	-0.377419
60	1	0.806452	0.566452	0.578947	0.387097	-0.246237
60	1	0.806452	0.566452	0.473684	0.322581	-0.377419
60	1	0.806452	0.566452	0.526316	0.354839	-0.311828
60	1	0.806452	0.566452	0.631579	0.419355	-0.180645
60	1	0.806452	0.566452	0.526316	0.354839	-0.311828
60	1	0.806452	0.566452	0.526316	0.354839	-0.311828
70	1	1	1	0.56	0.16	-0.44
70	1	0.78125	0.50125	0.555556	0.21875	-0.495536
70	1	0.78125	0.50125	0.611111	0.25	-0.435714
70	1	0.78125	0.50125	0.555556	0.21875	-0.495536
70	1	0.78125	0.50125	0.666667	0.28125	-0.375893
70	1	0.78125	0.50125	0.611111	0.25	-0.435714
70	1	0.78125	0.50125	0.444444	0.15625	-0.615179
70	1	0.78125	0.50125	0.611111	0.25	-0.435714
70	1	0.78125	0.50125	0.5	0.1875	-0.555357
70	1	0.78125	0.50125	0.666667	0.28125	-0.375893
70	1	0.78125	0.50125	0.555556	0.21875	-0.495536
70	1	0.78125	0.50125	0.722222	0.3125	-0.316071
70	1	0.78125	0.50125	0.555556	0.21875	-0.495536
70	1	0.78125	0.50125	0.666667	0.28125	-0.375893
70	1	0.78125	0.50125	0.555556	0.21875	-0.495536
70	1	0.78125	0.50125	0.611111	0.25	-0.435714
70	1	0.78125	0.50125	0.5	0.1875	-0.555357
70	1	0.78125	0.50125	0.555556	0.21875	-0.495536
70	1	0.78125	0.50125	0.611111	0.25	-0.435714
70	1	0.78125	0.50125	0.611111	0.25	-0.435714
70	1	0.78125	0.50125	0.666667	0.28125	-0.375893
70	1	0.78125	0.50125	0.722222	0.3125	-0.316071
70	1	0.78125	0.50125	0.5	0.1875	-0.555357
70	1	0.78125	0.50125	0.444444	0.15625	-0.615179
70	1	0.78125	0.50125	0.5	0.1875	-0.555357
70	1	0.78125	0.50125	0.666667	0.28125	-0.375893
70	1	0.78125	0.50125	0.5	0.1875	-0.555357
70	1	0.78125	0.50125	0.666667	0.28125	-0.375893
70	1	0.78125	0.50125	0.611111	0.25	-0.435714
70	1	0.78125	0.50125	0.555556	0.21875	-0.495536
70	1	0.78125	0.50125	0.444444	0.15625	-0.615179
70	1	0.78125	0.50125	0.555556	0.21875	-0.495536
70	1	0.78125	0.50125	0.5	0.1875	-0.555357
70	1	0.78125	0.50125	0.5	0.1875	-0.555357
70	1	0.78125	0.50125	0.5	0.1875	-0.555357
70	1	0.78125	0.50125	0.444444	0.15625	-0.615179
70	1	0.78125	0.50125	0.611111	0.25	-0.435714
70	1	0.78125	0.50125	0.5	0.1875	-0.555357
70	1	0.78125	0.50125	0.611111	0.25	-0.435714
70	1	0.78125	0.50125	0.555556	0.21875	-0.495536
70	1	0.78125	0.50125	0.555556	0.21875	-0.495536
70	1	0.78125	0.50125	0.555556	0.21875	-0.495536
70	1	0.78125	0.50125	0.5	0.1875	-0.555357
70	1	0.78125	0.50125	0.5	0.1875	-0.555357
70	1	0.78125	0.50125	0.722222	0.3125	-0.316071
70	1	0.78125	0.50125	0.611111	0.25	-0.435714
70	1	0.78125	0.50125	0.5	0.1875	-0.555357
70	1	0.78125	0.50125	0.611111	0.25	-0.435714
70	1	0.78125	0.50125	0.611111	0.25	-0.435714
70	1	0.78125	0.50125	0.5	0.1875	-0.555357
70	1	0.78125	0.50125	0.611111	0.25	-0.435714
70	1	0.78125	0.50125	0.611111	0.25	-0.435714
70	1	0.78125	0.50125	0.555556	0.21875	-0.495536
70	1	0.78125	0.50125	0.444444	0.15625	-0.615179
70	1	0.78125	0.50125	0.5	0.1875	-0.555357
70	1	0.78125	0.50125	0.666667	0.28125	-0.375893
70	1	0.78125	0.50125	0.555556	0.21875	-0.495536
70	1	0.78125	0.50125	0.666667	0.28125	-0.375893
70	1	0.78125	0.50125	0.444444	0.15625	-0.615179
70	1	0.78125	0.50125	0.5	0.1875	-0.555357
70	1	0.78125	0.50125	0.5	0.1875	-0.555357
70	1	0.78125	0.50125	0.5	0.1875	-0.555357
70	1	0.78125	0.50125	0.611111	0.25	-0.435714
70	1	0.78125	0.50125	0.5	0.1875	-0.555357
70	1	0.78125	0.50125	0.5	0.1875	-0.555357
70	1	0.78125	0.50125	0.555556	0.21875	-0.495536
70	1	0.78125	0.50125	0.611111	0.25	-0.435714
70	1	0.78125	0.50125	0.555556	0.21875	-0.495536
70	1	0.78125	0.50125	0.5	0.1875	-0.555357
70	1	0.78125	0.50125	0.555556	0.21875	-0.495536
70	1	0.78125	0.50125	0.611111	0.25	-0.435714
70	1	0.78125	0.50125	0.555556	0.21875	-0.495536
70	1	0.78125	0.50125	0.555556	0.21875	-0.495536
70	1	0.78125	0.50125	0.611111	0.25	-0.435714
70	1	0.78125	0.50125	0.555556	0.21875	-0.495536
70	1	0.78125	0.50125	0.611111	0.25	-0.435714
70	1	0.78125	0.50125	0.611111	0.25	-0.435714
70	1	0.78125	0.50125	0.444444	0.15625	-0.615179
70	1	0.78125	0.50125	0.555556	0.21875	-0.495536
70	1	0.78125	0.50125	0.555556	0.21875	-0.495536
70	1	0.78125	0.50125	0.555556	0.21875	-0.495536
70	1	0.78125	0.50125	0.555556	0.21875	-0.495536
70	1	0.78125	0.50125	0.611111	0.25	-0.435714
70	1	0.78125	0.50125	0.555556	0.21875	-0.495536
70	1	0.78125	0.50125	0.5	0.1875	-0.555357
70	1	0.78125	0.50125	0.555556	0.21875	-0.495536
70	1	0.78125	0.50125	0.5	0.1875	-0.555357
70	1	0.78125	0.50125	0.444444	0.15625	-0.615179
70	1	0.78125	0.50125	0.555556	0.21875	-0.495536
70	1	0.78125	0.50125	0.611111	0.25	-0.435714
70	1	0.78125	0.50125	0.5	0.1875	-0.555357
70	1	0.78125	0.50125	0.611111	0.25	-0.435714
70	1	0.78125	0.50125	0.611111	0.25	-0.435714
70	1	0.78125	0.50125	0.5	0.1875	-0.555357
70	1	0.78125	0.50125	0.555556	0.21875	-0.495536
70	1	0.78125	0.50125	0.555556	0.21875	-0.495536
70	1	0.78125	0.50125	0.611111	0.25	-0.435714
70	1	0.78125	0.50125	0.555556	0.21875	-0.495536
70	1	0.78125	0.50125	0.5	0.1875	-0.555357
70	1	0.78125	0.50125	0.611111	0.25	-0.435714
70	1	0.78125	0.50125	0.611111	0.25	-0.435714
80	1	1	1	0.72	0.12	-0.43
80	1	0.757576	0.437576	0.764706	0.181818	-0.493182
80	1	0.757576	0.437576	0.647059	0.121212	-0.603788
80	1	0.757576	0.437576	0.647059	0.121212	-0.603788
80	1	0.757576	0.437576	0.823529	0.212121	-0.437879
80	1	0.757576	0.437576	0.647059	0.121212	-0.603788
80	1	0.757576	0.437576	0.764706	0.181818	-0.493182
80	1	0.757576	0.437576	0.705882	0.151515	-0.548485
80	1	0.757576	0.437576	0.764706	0.181818	-0.493182
80	1	0.757576	0.437576	0.705882	0.151515	-0.548485
80	1	0.757576	0.437576	0.764706	0.181818	-0.493182
80	1	0.757576	0.437576	0.705882	0.151515	-0.548485
80	1	0.757576	0.437576	0.823529	0.212121	-0.437879
80	1	0.757576	0.437576	0.588235	0.0909091	-0.659091
80	1	0.757576	0.437576	0.705882	0.151515	-0.548485
80	1	0.757576	0.437576	0.764706	0.181818	-0.493182
80	1	0.757576	0.437576	0.705882	0.151515	-0.548485
80	1	0.757576	0.437576	0.823529	0.212121	-0.437879
80	1	0.757576	0.437576	0.882353	0.242424	-0.382576
80	1	0.757576	0.437576	0.647059	0.121212	-0.603788
80	1	0.757576	0.437576	0.764706	0.181818	-0.493182
80	1	0.757576	0.437576	0.705882	0.151515	-0.548485
80	1	0.757576	0.437576	0.705882	0.151515	-0.548485
80	1	0.757576	0.437576	0.823529	0.212121	-0.437879
80	1	0.757576	0.437576	0.764706	0.181818	-0.493182
80	1	0.757576	0.437576	0.705882	0.151515	-0.548485
80	1	0.757576	0.437576	0.588235	0.0909091	-0.659091
80	1	0.757576	0.437576	0.705882	0.151515	-0.548485
80	1	0.757576	0.437576	0.705882	0.151515	-0.548485
80	1	0.757576	0.437576	0.647059	0.121212	-0.603788
80	1	0.757576	0.437576	0.764706	0.181818	-0.493182
80	1	0.757576	0.437576	0.705882	0.151515	-0.548485
80	1	0.757576	0.437576	0.705882	0.151515	-0.548485
80	1	0.757576	0.437576	0.764706	0.181818	-0.493182
80	1	0.757576	0.437576	0.764706	0.181818	-0.493182
80	1	0.757576	0.437576	0.705882	0.151515	-0.548485
80	1	0.757576	0.437576	0.705882	0.151515	-0.548485
80	1	0.757576	0.437576	0.882353	0.242424	-0.382576
80	1	0.757576	0.437576	0.823529	0.212121	-0.437879
80	1	0.757576	0.437576	0.705882	0.151515	-0.548485
80	1	0.757576	0.437576	0.764706	0.181818	-0.493182
80	1	0.757576	0.437576	0.705882	0.151515	-0.548485
80	1	0.757576	0.437576	0.764706	0.181818	-0.493182
80	1	0.757576	0.437576	0.764706	0.181818	-0.493182
80	1	0.757576	0.437576	0.705882	0.151515	-0.548485
80	1	0.757576	0.437576	0.647059	0.121212	-0.603788
80	1	0.757576	0.437576	0.705882	0.151515	-0.548485
80	1	0.757576	0.437576	0.705882	0.151515	-0.548485
80	1	0.757576	0.437576	0.823529	0.212121	-0.437879
80	1	0.757576	0.437576	0.588235	0.0909091	-0.659091
80	1	0.757576	0.437576	0.647059	0.121212	-0.603788
80	1	0.757576	0.437576	0.705882	0.151515	-0.548485
80	1	0.757576	0.437576	0.764706	0.181818	-0.493182
80	1	0.757576	0.437576	0.764706	0.181818	-0.493182
80	1	0.757576	0.437576	0.705882	0.151515	-0.548485
80	1	0.757576	0.437576	0.823529	0.212121	-0.437879
80	1	0.757576	0.437576	0.705882	0.151515	-0.548485
80	1	0.757576	0.437576	0.705882	0.151515	-0.548485
80	1	0.757576	0.437576	0.705882	0.151515	-0.548485
80	1	0.757576	0.437576	0.764706	0.181818	-0.493182
80	1	0.757576	0.437576	0.823529	0.212121	-0.437879
80	1	0.757576	0.437576	0.764706	0.181818	-0.493182
80	1	0.757576	0.437576	0.647059	0.121212	-0.603788
80	1	0.757576	0.437576	0.764706	0.181818	-0.493182
80	1	0.757576	0.437576	0.823529	0.212121	-0.437879
80	1	0.757576	0.437576	0.588235	0.0909091	-0.659091
80	1	0.757576	0.437576	0.705882	0.151515	-0.548485
80	1	0.757576	0.437576	0.705882	0.151515	-0.548485
80	1	0.757576	0.437576	0.764706	0.181818	-0.493182
80	1	0.757576	0.437576	0.705882	0.151515	-0.548485
80	1	0.757576	0.437576	0.647059	0.121212	-0.603788
80	1	0.757576	0.437576	0.647059	0.121212	-0.603788
80	1	0.757576	0.437576	0.647059	0.121212	-0.603788
80	1	0.757576	0.437576	0.588235	0.0909091	-0.659091
80	1	0.757576	0.437576	0.647059	0.121212	-0.603788
80	1	0.757576	0.437576	0.764706	0.181818	-0.493182
80	1	0.757576	0.437576	0.705882	0.151515	-0.548485
80	1	0.757576	0.437576	0.705882	0.151515	-0.548485
80	1	0.757576	0.437576	0.823529	0.212121	-0.437879
80	1	0.757576	0.437576	0.647059	0.121212	-0.603788
80	1	0.757576	0.437576	0.705882	0.151515	-0.548485
80	1	0.757576	0.437576	0.764706	0.181818	-0.493182
80	1	0.757576	0.437576	0.705882	0.151515	-0.548485
80	1	0.757576	0.437576	0.647059	0.121212	-0.603788
80	1	0.757576	0.437576	0.823529	0.212121	-0.437879
80	1	0.757576	0.437576	0.705882	0.151515	-0.548485
80	1	0.757576	0.437576	0.647059	0.121212	-0.603788
80	1	0.757576	0.437576	0.764706	0.181818	-0.493182
80	1	0.757576	0.437576	0.647059	0.121212	-0.603788
80	1	0.757576	0.437576	0.647059	0.121212	-0.603788
80	1	0.757576	0.437576	0.764706	0.181818	-0.493182
80	1	0.757576	0.437576	0.705882	0.151515	-0.548485
80	1	0.757576	0.437576	0.647059	0.121212	-0.603788
80	1	0.757576	0.437576	0.705882	0.151515	-0.548485
80	1	0.757576	0.437576	0.647059	0.121212	-0.603788
80	1	0.757576	0.437576	0.764706	0.181818	-0.493182
80	1	0.757576	0.437576	0.705882	0.151515	-0.548485
80	1	0.757576	0.437576	0.705882	0.151515	-0.548485
80	1	0.757576	0.437576	0.705882	0.151515	-0.548485
80	1	0.757576	0.437576	0.764706	0.181818	-0.493182
80	1	0.757576	0.437576	0.705882	0.151515	-0.548485
90	1	1	1	0.8	0	-0.555556
90	1	0.735294	0.375294	0.9375	0.117647	-0.54902
90	1	0.735294	0.375294	0.6875	0	-0.755556
90	1	0.735294	0.375294	0.8125	0.0588235	-0.652288
90	1	0.735294	0.375294	0.8125	0.0588235	-0.652288
90	1	0.735294	0.375294	0.75	0.0294118	-0.703922
90	1	0.735294	0.375294	0.8125	0.0588235	-0.652288
90	1	0.735294	0.375294	0.8125	0.0588235	-0.652288
90	1	0.735294	0.375294	0.8125	0.0588235	-0.652288
90	1	0.735294	0.375294	0.75	0.0294118	-0.703922
90	1	0.735294	0.375294	0.75	0.0294118	-0.703922
90	1	0.735294	0.375294	0.8125	0.0588235	-0.652288
90	1	0.735294	0.375294	0.75	0.0294118	-0.703922
90	1	0.735294	0.375294	0.8125	0.0588235	-0.652288
90	1	0.735294	0.375294	0.875	0.0882353	-0.600654
90	1	0.735294	0.375294	0.875	0.0882353	-0.600654
90	1	0.735294	0.375294	0.8125	0.0588235	-0.652288
90	1	0.735294	0.375294	0.8125	0.0588235	-0.652288
90	1	0.735294	0.375294	0.8125	0.0588235	-0.652288
90	1	0.735294	0.375294	0.8125	0.0588235	-0.652288
90	1	0.735294	0.375294	0.8125	0.0588235	-0.652288
90	1	0.735294	0.375294	0.8125	0.0588235	-0.652288
90	1	0.735294	0.375294	0.6875	0	-0.755556
90	1	0.735294	0.375294	0.75	0.0294118	-0.703922
90	1	0.735294	0.375294	0.8125	0.0588235	-0.652288
90	1	0.735294	0.375294	0.75	0.0294118	-0.703922
90	1	0.735294	0.375294	0.8125	0.0588235	-0.652288
90	1	0.735294	0.375294	0.75	0.0294118	-0.703922
90	1	0.735294	0.375294	0.75	0.0294118	-0.703922
90	1	0.735294	0.375294	0.875	0.0882353	-0.600654
90	1	0.735294	0.375294	0.8125	0.0588235	-0.652288
90	1	0.735294	0.375294	0.8125	0.0588235	-0.652288
90	1	0.735294	0.375294	0.875	0.0882353	-0.600654
90	1	0.735294	0.375294	0.8125	0.0588235	-0.652288
90	1	0.735294	0.375294	0.75	0.0294118	-0.703922
90	1	0.735294	0.375294	0.8125	0.0588235	-0.652288
90	1	0.735294	0.375294	0.8125	0.0588235	-0.652288
90	1	0.735294	0.375294	0.75	0.0294118	-0.703922
90	1	0.735294	0.375294	0.75	0.0294118	-0.703922
90	1	0.735294	0.375294	0.6875	0	-0.755556
90	1	0.735294	0.375294	0.8125	0.0588235	-0.652288
90	1	0.735294	0.375294	0.875	0.0882353	-0.600654
90	1	0.735294	0.375294	0.75	0.0294118	-0.703922
90	1	0.735294	0.375294	0.6875	0	-0.755556
90	1	0.735294	0.375294	0.6875	0	-0.755556
90	1	0.735294	0.375294	0.75	0.0294118	-0.703922
90	1	0.735294	0.375294	0.8125	0.0588235	-0.652288
90	1	0.735294	0.375294	0.875	0.0882353	-0.600654
90	1	0.735294	0.375294	0.875	0.0882353	-0.600654
90	1	0.735294	0.375294	0.8125	0.0588235	-0.652288
90	1	0.735294	0.375294	0.6875	0	-0.755556
90	1	0.735294	0.375294	0.875	0.0882353	-0.600654
90	1	0.735294	0.375294	0.9375	0.117647	-0.54902
90	1	0.735294	0.375294	0.75	0.0294118	-0.703922
90	1	0.735294	0.375294	0.75	0.0294118	-0.703922
90	1	0.735294	0.375294	0.8125	0.0588235	-0.652288
90	1	0.735294	0.375294	0.75	0.0294118	-0.703922
90	1	0.735294	0.375294	0.8125	0.0588235	-0.652288
90	1	0.735294	0.375294	0.75	0.0294118	-0.703922
90	1	0.735294	0.375294	0.75	0.0294118	-0.703922
90	1	0.735294	0.375294	0.75	0.0294118	-0.703922
90	1	0.735294	0.375294	0.75	0.0294118	-0.703922
90	1	0.735294	0.375294	0.75	0.0294118	-0.703922
90	1	0.735294	0.375294	0.6875	0	-0.755556
90	1	0.735294	0.375294	0.75	0.0294118	-0.703922
90	1	0.735294	0.375294	0.875	0.0882353	-0.600654
90	1	0.735294	0.375294	0.8125	0.0588235	-0.652288
90	1	0.735294	0.375294	0.875	0.0882353	-0.600654
90	1	0.735294	0.375294	0.75	0.0294118	-0.703922
90	1	0.735294	0.375294	0.75	0.0294118	-0.703922
90	1	0.735294	0.375294	0.8125	0.0588235	-0.652288
90	1	0.735294	0.375294	0.8125	0.0588235	-0.652288
90	1	0.735294	0.375294	0.8125	0.0588235	-0.652288
90	1	0.735294	0.375294	0.8125	0.0588235	-0.652288
90	1	0.735294	0.375294	0.75	0.0294118	-0.703922
90	1	0.735294	0.375294	0.8125	0.0588235	-0.652288
90	1	0.735294	0.375294	0.75	0.0294118	-0.703922
90	1	0.735294	0.375294	0.6875	0	-0.755556
90	1	0.735294	0.375294	0.8125	0.0588235	-0.652288
90	1	0.735294	0.375294	0.75	0.0294118	-0.703922
90	1	0.735294	0.375294	0.8125	0.0588235	-0.652288
90	1	0.735294	0.375294	0.875	0.0882353	-0.600654
90	1	0.735294	0.375294	0.75	0.0294118	-0.703922
90	1	0.735294	0.375294	0.6875	0	-0.755556
90	1	0.735294	0.375294	0.8125	0.0588235	-0.652288
90	1	0.735294	0.375294	0.8125	0.0588235	-0.652288
90	1	0.735294	0.375294	0.8125	0.0588235	-0.652288
90	1	0.735294	0.375294	0.8125	0.0588235	-0.652288
90	1	0.735294	0.375294	0.75	0.0294118	-0.703922
90	1	0.735294	0.375294	0.75	0.0294118	-0.703922
90	1	0.735294	0.375294	0.8125	0.0588235	-0.652288
90	1	0.735294	0.375294	0.6875	0	-0.755556
90	1	0.735294	0.375294	0.75	0.0294118	-0.703922
90	1	0.735294	0.375294	0.8125	0.0588235	-0.652288
90	1	0.735294	0.375294	0.75	0.0294118	-0.703922
90	1	0.735294	0.375294	0.8125	0.0588235	-0.652288
90	1	0.735294	0.375294	0.9375	0.117647	-0.54902
90	1	0.735294	0.375294	0.75	0.0294118	-0.703922
90	1	0.735294	0.375294	0.8125	0.0588235	-0.652288
90	1	0.735294	0.375294	0.8125	0.0588235	-0.652288
90	1	0.735294	0.375294	0.875	0.0882353	-0.600654
100	1	1	1	1	0	-0.5
100	1	0.714286	0.314286	1	0	-0.7
100	1	0.714286	0.314286	1	0	-0.7
100	1	0.714286	0.314286	1	0	-0.7
100	1	0.714286	0.314286	1	0	-0.7
100	1	0.714286	0.314286	1	0	-0.7
100	1	0.714286	0.314286	1	0	-0.7
100	1	0.714286	0.314286	1	0	-0.7
100	1	0.714286	0.314286	1	0	-0.7
100	1	0.714286	0.314286	1	0	-0.7
100	1	0.714286	0.314286	1	0	-0.7
100	1	0.714286	0.314286	1	0	-0.7
100	1	0.714286	0.314286	1	0	-0.7
100	1	0.714286	0.314286	1	0	-0.7
100	1	0.714286	0.314286	1	0	-0.7
100	1	0.714286	0.314286	1	0	-0.7
100	1	0.714286	0.314286	1	0	-0.7
100	1	0.714286	0.314286	1	0	-0.7
100	1	0.714286	0.314286	1	0	-0.7
100	1	0.714286	0.314286	1	0	-0.7
100	1	0.714286	0.314286	1	0	-0.7
100	1	0.714286	0.314286	1	0	-0.7
100	1	0.714286	0.314286	1	0	-0.7
100	1	0.714286	0.314286	1	0	-0.7
100	1	0.714286	0.314286	1	0	-0.7
100	1	0.714286	0.314286	1	0	-0.7
100	1	0.714286	0.314286	1	0	-0.7
100	1	0.714286	0.314286	1	0	-0.7
100	1	0.714286	0.314286	1	0	-0.7
100	1	0.714286	0.314286	1	0	-0.7
100	1	0.714286	0.314286	1	0	-0.7
100	1	0.714286	0.314286	1	0	-0.7
100	1	0.714286	0.314286	1	0	-0.7
100	1	0.714286	0.314286	1	0	-0.7
100	1	0.714286	0.314286	1	0	-0.7
100	1	0.714286	0.314286	1	0	-0.7
100	1	0.714286	0.314286	1	0	-0.7
100	1	0.714286	0.314286	1	0	-0.7
100	1	0.714286	0.314286	1	0	-0.7
100	1	0.714286	0.314286	1	0	-0.7
100	1	0.714286	0.314286	1	0	-0.7
100	1	0.714286	0.314286	1	0	-0.7
100	1	0.714286	0.314286	1	0	-0.7
100	1	0.714286	0.314286	1	0	-0.7
100	1	0.714286	0.314286	1	0	-0.7
100	1	0.714286	0.314286	1	0	-0.7
100	1	0.714286	0.314286	1	0	-0.7
100	1	0.714286	0.314286	1	0	-0.7
100	1	0.714286	0.314286	1	0	-0.7
100	1	0.714286	0.314286	1	0	-0.7
100	1	0.714286	0.314286	1	0	-0.7
100	1	0.714286	0.314286	1	0	-0.7
100	1	0.714286	0.314286	1	0	-0.7
100	1	0.714286	0.314286	1	0	-0.7
100	1	0.714286	0.314286	1	0	-0.7
100	1	0.714286	0.314286	1	0	-0.7
100	1	0.714286	0.314286	1	0	-0.7
100	1	0.714286	0.314286	1	0	-0.7
100	1	0.714286	0.314286	1	0	-0.7
100	1	0.714286	0.314286	1	0	-0.7
100	1	0.714286	0.314286	1	0	-0.7
100	1	0.714286	0.314286	1	0	-0.7
100	1	0.714286	0.314286	1	0	-0.7
100	1	0.714286	0.314286	1	0	-0.7
100	1	0.714286	0.314286	1	0	-0.7
100	1	0.714286	0.314286	1	0	-0.7
100	1	0.714286	0.314286	1	0	-0.7
100	1	0.714286	0.314286	1	0	-0.7
100	1	0.714286	0.314286	1	0	-0.7
100	1	0.714286	0.314286	1	0	-0.7
100	1	0.714286	0.314286	1	0	-0.7
100	1	0.714286	0.314286	1	0	-0.7
100	1	0.714286	0.314286	1	0	-0.7
100	1	0.714286	0.314286	1	0	-0.7
100	1	0.714286	0.314286	1	0	-0.7
100	1	0.714286	0.314286	1	0	-0.7
100	1	0.714286	0.314286	1	0	-0.7
100	1	0.714286	0.314286	1	0	-0.7
100	1	0.714286	0.314286	1	0	-0.7
100	1	0.714286	0.314286	1	0	-0.7
100	1	0.714286	0.314286	1	0	-0.7
100	1	0.714286	0.314286	1	0	-0.7
100	1	0.714286	0.314286	1	0	-0.7
100	1	0.714286	0.314286	1	0	-0.7
100	1	0.714286	0.314286	1	0	-0.7
100	1	0.714286	0.314286	1	0	-0.7
100	1	0.714286	0.314286	1	0	-0.7
100	1	0.714286	0.314286	1	0	-0.7
100	1	0.714286	0.314286	1	0	-0.7
100	1	0.714286	0.314286	1	0	-0.7
100	1	0.714286	0.314286	1	0	-0.7
100	1	0.714286	0.314286	1	0	-0.7
100	1	0.714286	0.314286	1	0	-0.7
100	1	0.714286	0.314286	1	0	-0.7
100	1	0.714286	0.314286	1	0	-0.7
100	1	0.714286	0.314286	1	0	-0.7
100	1	0.714286	0.314286	1	0	-0.7
100	1	0.714286	0.314286	1	0	-0.7
100	1	0.714286	0.314286	1	0	-0.7
100	1	0.714286	0.314286	1	0	-0.7
100	1	0.714286	0.314286	1	0	-0.7
