# Supplementary material for: Quality Control Test for Sequence-Phenotype Assignments
Source: PLoS One. 2015 Feb 20;10(2):e0118288. doi: 10.1371/journal.pone.0118288 (PMC4336291; doi:10.1371/journal.pone.0118288)
Supplement: S2 Data — The data included in this file correspond to the values reported in Fig. 5A and 5B of this work. These include the sensitivity scores obtained by a random and ConSurf predictors of the critical residues of HokC (Fig. 5A) and the HIV1 protease (Fig. 5B); for this last protein, the sensitivity scores for the POOL predictor are also reported. (XLS) [file pone.0118288.s002.xls]

## Sheet: dataFig5B.txt
	HokC		HIV1 Protease
%Critical Residues	ConSurf	Random Predictor	ConSurf	POOL	Random Predictor
10	0.2	0.12	0.173913	0.173913	0.0869565
10	0.208333	0.125	0.181818	0.181818	0.0909091
10	0.208333	0.125	0.181818	0.159091	0.0681818
10	0.208333	0.125	0.159091	0.159091	0.0909091
10	0.208333	0.125	0.181818	0.181818	0.0909091
10	0.208333	0.0833333	0.136364	0.159091	0.0909091
10	0.208333	0.125	0.181818	0.181818	0.0909091
10	0.208333	0.125	0.159091	0.181818	0.0681818
10	0.166667	0.125	0.181818	0.181818	0.0909091
10	0.208333	0.125	0.181818	0.181818	0.0909091
10	0.208333	0.125	0.181818	0.181818	0.0909091
10	0.208333	0.125	0.181818	0.181818	0.0909091
10	0.208333	0.125	0.136364	0.136364	0.0909091
10	0.208333	0.125	0.181818	0.181818	0.0909091
10	0.208333	0.125	0.181818	0.159091	0.0909091
10	0.208333	0.125	0.159091	0.159091	0.0909091
10	0.166667	0.125	0.159091	0.159091	0.0909091
10	0.208333	0.0833333	0.181818	0.181818	0.0909091
10	0.208333	0.125	0.181818	0.181818	0.0909091
10	0.208333	0.125	0.181818	0.181818	0.0909091
10	0.208333	0.125	0.159091	0.159091	0.0909091
10	0.208333	0.125	0.181818	0.181818	0.0909091
10	0.208333	0.125	0.159091	0.181818	0.0909091
10	0.208333	0.125	0.159091	0.181818	0.0909091
10	0.208333	0.125	0.181818	0.181818	0.0681818
10	0.166667	0.125	0.181818	0.181818	0.0909091
10	0.208333	0.125	0.181818	0.159091	0.0909091
10	0.208333	0.0833333	0.159091	0.181818	0.0909091
10	0.208333	0.125	0.159091	0.159091	0.0681818
10	0.208333	0.125	0.181818	0.181818	0.0909091
10	0.208333	0.0833333	0.181818	0.181818	0.0909091
10	0.208333	0.125	0.181818	0.181818	0.0909091
10	0.208333	0.125	0.181818	0.181818	0.0681818
10	0.208333	0.125	0.181818	0.181818	0.0909091
10	0.166667	0.125	0.181818	0.181818	0.0909091
10	0.208333	0.125	0.181818	0.181818	0.0909091
10	0.166667	0.125	0.159091	0.181818	0.0909091
10	0.166667	0.125	0.181818	0.181818	0.0909091
10	0.208333	0.0833333	0.181818	0.181818	0.0909091
10	0.208333	0.125	0.181818	0.181818	0.0909091
10	0.208333	0.125	0.181818	0.181818	0.0909091
10	0.208333	0.125	0.159091	0.159091	0.0909091
10	0.208333	0.125	0.181818	0.181818	0.0909091
10	0.208333	0.125	0.181818	0.181818	0.0909091
10	0.166667	0.125	0.181818	0.181818	0.0909091
10	0.208333	0.125	0.181818	0.181818	0.0681818
10	0.166667	0.125	0.181818	0.159091	0.0909091
10	0.208333	0.0833333	0.181818	0.181818	0.0909091
10	0.166667	0.125	0.181818	0.181818	0.0681818
10	0.166667	0.125	0.181818	0.181818	0.0909091
10	0.166667	0.125	0.181818	0.181818	0.0909091
10	0.208333	0.125	0.181818	0.181818	0.0909091
10	0.208333	0.125	0.181818	0.181818	0.0909091
10	0.208333	0.0833333	0.181818	0.181818	0.0909091
10	0.208333	0.125	0.181818	0.181818	0.0909091
10	0.208333	0.125	0.159091	0.181818	0.0909091
10	0.208333	0.125	0.181818	0.181818	0.0909091
10	0.208333	0.125	0.181818	0.181818	0.0909091
10	0.208333	0.125	0.181818	0.159091	0.0909091
10	0.208333	0.125	0.181818	0.159091	0.0909091
10	0.208333	0.125	0.159091	0.159091	0.0909091
10	0.208333	0.125	0.181818	0.159091	0.0909091
10	0.208333	0.125	0.181818	0.181818	0.0909091
10	0.208333	0.125	0.159091	0.181818	0.0909091
10	0.208333	0.0833333	0.159091	0.159091	0.0909091
10	0.208333	0.125	0.181818	0.159091	0.0681818
10	0.166667	0.125	0.181818	0.181818	0.0909091
10	0.166667	0.125	0.181818	0.181818	0.0909091
10	0.208333	0.125	0.181818	0.136364	0.0681818
10	0.166667	0.125	0.181818	0.181818	0.0909091
10	0.208333	0.125	0.181818	0.159091	0.0909091
10	0.208333	0.125	0.181818	0.181818	0.0909091
10	0.166667	0.125	0.159091	0.181818	0.0909091
10	0.208333	0.125	0.181818	0.159091	0.0909091
10	0.208333	0.125	0.159091	0.159091	0.0909091
10	0.166667	0.125	0.181818	0.181818	0.0909091
10	0.208333	0.125	0.181818	0.181818	0.0909091
10	0.208333	0.125	0.181818	0.181818	0.0909091
10	0.166667	0.125	0.159091	0.181818	0.0909091
10	0.208333	0.125	0.181818	0.181818	0.0909091
10	0.208333	0.125	0.181818	0.181818	0.0909091
10	0.208333	0.125	0.159091	0.159091	0.0909091
10	0.208333	0.0833333	0.181818	0.181818	0.0909091
10	0.166667	0.125	0.181818	0.181818	0.0909091
10	0.208333	0.0833333	0.181818	0.159091	0.0909091
10	0.208333	0.125	0.181818	0.159091	0.0909091
10	0.208333	0.125	0.181818	0.181818	0.0909091
10	0.208333	0.125	0.181818	0.181818	0.0681818
10	0.166667	0.125	0.181818	0.181818	0.0909091
10	0.208333	0.0833333	0.159091	0.159091	0.0909091
10	0.208333	0.125	0.136364	0.136364	0.0909091
10	0.208333	0.125	0.181818	0.181818	0.0909091
10	0.208333	0.125	0.159091	0.159091	0.0909091
10	0.166667	0.125	0.181818	0.159091	0.0681818
10	0.208333	0.125	0.159091	0.159091	0.0909091
10	0.208333	0.125	0.181818	0.159091	0.0454545
10	0.208333	0.125	0.159091	0.159091	0.0909091
10	0.208333	0.125	0.181818	0.181818	0.0909091
10	0.166667	0.125	0.181818	0.159091	0.0681818
10	0.208333	0.125	0.181818	0.181818	0.0909091
10	0.208333	0.0833333	0.181818	0.181818	0.0909091
20	0.28	0.2	0.304348	0.326087	0.130435
20	0.304348	0.217391	0.333333	0.333333	0.119048
20	0.304348	0.217391	0.309524	0.309524	0.142857
20	0.304348	0.173913	0.285714	0.333333	0.142857
20	0.26087	0.217391	0.309524	0.357143	0.0952381
20	0.26087	0.217391	0.333333	0.333333	0.142857
20	0.304348	0.217391	0.285714	0.309524	0.142857
20	0.304348	0.217391	0.333333	0.309524	0.119048
20	0.26087	0.217391	0.285714	0.309524	0.142857
20	0.304348	0.173913	0.333333	0.357143	0.142857
20	0.304348	0.217391	0.285714	0.309524	0.142857
20	0.304348	0.217391	0.285714	0.309524	0.142857
20	0.26087	0.217391	0.285714	0.357143	0.119048
20	0.26087	0.217391	0.333333	0.333333	0.119048
20	0.304348	0.173913	0.261905	0.333333	0.119048
20	0.304348	0.173913	0.333333	0.333333	0.119048
20	0.304348	0.217391	0.309524	0.309524	0.119048
20	0.26087	0.217391	0.333333	0.333333	0.119048
20	0.26087	0.217391	0.309524	0.333333	0.142857
20	0.26087	0.173913	0.333333	0.333333	0.142857
20	0.26087	0.217391	0.333333	0.357143	0.142857
20	0.304348	0.217391	0.285714	0.309524	0.142857
20	0.26087	0.217391	0.309524	0.357143	0.0952381
20	0.26087	0.217391	0.333333	0.309524	0.142857
20	0.26087	0.173913	0.285714	0.333333	0.119048
20	0.217391	0.217391	0.333333	0.357143	0.142857
20	0.304348	0.217391	0.309524	0.357143	0.142857
20	0.304348	0.173913	0.285714	0.333333	0.119048
20	0.26087	0.217391	0.333333	0.309524	0.142857
20	0.304348	0.217391	0.309524	0.309524	0.119048
20	0.304348	0.217391	0.261905	0.309524	0.142857
20	0.304348	0.217391	0.238095	0.309524	0.142857
20	0.304348	0.173913	0.285714	0.285714	0.119048
20	0.217391	0.217391	0.309524	0.309524	0.142857
20	0.26087	0.217391	0.309524	0.333333	0.0952381
20	0.304348	0.217391	0.309524	0.309524	0.142857
20	0.26087	0.217391	0.309524	0.333333	0.142857
20	0.26087	0.217391	0.333333	0.309524	0.142857
20	0.304348	0.217391	0.309524	0.357143	0.142857
20	0.26087	0.217391	0.333333	0.333333	0.119048
20	0.304348	0.173913	0.285714	0.309524	0.142857
20	0.26087	0.173913	0.309524	0.309524	0.142857
20	0.304348	0.217391	0.333333	0.285714	0.119048
20	0.26087	0.217391	0.285714	0.333333	0.119048
20	0.304348	0.173913	0.261905	0.309524	0.142857
20	0.304348	0.217391	0.309524	0.309524	0.119048
20	0.26087	0.217391	0.261905	0.285714	0.0952381
20	0.304348	0.217391	0.309524	0.309524	0.119048
20	0.26087	0.217391	0.333333	0.285714	0.0952381
20	0.304348	0.173913	0.309524	0.357143	0.142857
20	0.26087	0.173913	0.333333	0.357143	0.119048
20	0.26087	0.217391	0.309524	0.333333	0.142857
20	0.26087	0.217391	0.333333	0.333333	0.142857
20	0.26087	0.217391	0.285714	0.309524	0.142857
20	0.26087	0.217391	0.285714	0.285714	0.142857
20	0.304348	0.217391	0.309524	0.333333	0.119048
20	0.26087	0.173913	0.309524	0.309524	0.119048
20	0.26087	0.173913	0.333333	0.357143	0.119048
20	0.304348	0.217391	0.309524	0.285714	0.119048
20	0.26087	0.217391	0.309524	0.309524	0.119048
20	0.304348	0.173913	0.309524	0.333333	0.142857
20	0.304348	0.173913	0.309524	0.309524	0.142857
20	0.26087	0.173913	0.333333	0.333333	0.119048
20	0.217391	0.217391	0.309524	0.309524	0.142857
20	0.304348	0.173913	0.285714	0.309524	0.119048
20	0.304348	0.173913	0.309524	0.333333	0.142857
20	0.304348	0.217391	0.285714	0.285714	0.142857
20	0.304348	0.217391	0.285714	0.333333	0.119048
20	0.26087	0.173913	0.333333	0.309524	0.119048
20	0.26087	0.217391	0.285714	0.285714	0.119048
20	0.304348	0.217391	0.333333	0.357143	0.119048
20	0.26087	0.217391	0.285714	0.309524	0.119048
20	0.304348	0.217391	0.309524	0.333333	0.142857
20	0.26087	0.217391	0.309524	0.285714	0.142857
20	0.26087	0.217391	0.285714	0.309524	0.142857
20	0.304348	0.217391	0.309524	0.333333	0.142857
20	0.26087	0.217391	0.285714	0.333333	0.142857
20	0.26087	0.217391	0.285714	0.309524	0.142857
20	0.304348	0.217391	0.285714	0.309524	0.119048
20	0.304348	0.173913	0.285714	0.309524	0.142857
20	0.304348	0.217391	0.309524	0.309524	0.142857
20	0.304348	0.217391	0.285714	0.285714	0.142857
20	0.26087	0.217391	0.333333	0.309524	0.142857
20	0.26087	0.217391	0.285714	0.309524	0.142857
20	0.304348	0.217391	0.285714	0.357143	0.0952381
20	0.304348	0.217391	0.333333	0.309524	0.119048
20	0.304348	0.217391	0.333333	0.333333	0.0952381
20	0.217391	0.217391	0.333333	0.309524	0.142857
20	0.26087	0.217391	0.333333	0.309524	0.142857
20	0.304348	0.217391	0.285714	0.357143	0.119048
20	0.26087	0.217391	0.309524	0.357143	0.0952381
20	0.304348	0.217391	0.309524	0.333333	0.142857
20	0.304348	0.173913	0.261905	0.333333	0.142857
20	0.304348	0.173913	0.333333	0.333333	0.142857
20	0.217391	0.217391	0.285714	0.357143	0.142857
20	0.304348	0.217391	0.309524	0.309524	0.119048
20	0.304348	0.217391	0.309524	0.333333	0.119048
20	0.217391	0.217391	0.309524	0.309524	0.142857
20	0.217391	0.217391	0.309524	0.333333	0.119048
20	0.26087	0.217391	0.309524	0.309524	0.142857
20	0.26087	0.173913	0.309524	0.333333	0.142857
30	0.4	0.32	0.456522	0.456522	0.173913
30	0.454545	0.363636	0.475	0.45	0.15
30	0.409091	0.318182	0.45	0.45	0.2
30	0.318182	0.363636	0.475	0.5	0.15
30	0.454545	0.363636	0.475	0.45	0.175
30	0.409091	0.363636	0.45	0.425	0.175
30	0.454545	0.318182	0.475	0.5	0.2
30	0.454545	0.318182	0.425	0.45	0.2
30	0.363636	0.318182	0.45	0.475	0.15
30	0.409091	0.318182	0.425	0.425	0.175
30	0.363636	0.318182	0.525	0.475	0.175
30	0.409091	0.363636	0.5	0.45	0.15
30	0.363636	0.363636	0.475	0.475	0.2
30	0.409091	0.318182	0.475	0.475	0.175
30	0.454545	0.318182	0.475	0.475	0.175
30	0.409091	0.318182	0.45	0.425	0.175
30	0.318182	0.363636	0.45	0.475	0.175
30	0.409091	0.318182	0.5	0.5	0.175
30	0.409091	0.363636	0.45	0.45	0.2
30	0.454545	0.318182	0.45	0.45	0.175
30	0.454545	0.272727	0.4	0.425	0.2
30	0.454545	0.318182	0.45	0.4	0.175
30	0.363636	0.318182	0.5	0.425	0.15
30	0.409091	0.363636	0.475	0.5	0.175
30	0.409091	0.363636	0.525	0.475	0.2
30	0.409091	0.318182	0.5	0.475	0.175
30	0.363636	0.318182	0.475	0.425	0.175
30	0.409091	0.318182	0.5	0.45	0.175
30	0.409091	0.363636	0.4	0.45	0.15
30	0.454545	0.318182	0.475	0.425	0.125
30	0.409091	0.318182	0.45	0.425	0.15
30	0.454545	0.363636	0.525	0.45	0.15
30	0.409091	0.318182	0.475	0.5	0.175
30	0.409091	0.318182	0.475	0.5	0.2
30	0.363636	0.363636	0.475	0.425	0.2
30	0.363636	0.363636	0.45	0.425	0.15
30	0.454545	0.318182	0.5	0.45	0.15
30	0.363636	0.318182	0.475	0.475	0.15
30	0.409091	0.318182	0.425	0.45	0.15
30	0.363636	0.318182	0.45	0.45	0.2
30	0.454545	0.318182	0.5	0.475	0.15
30	0.363636	0.318182	0.45	0.425	0.175
30	0.409091	0.318182	0.475	0.475	0.175
30	0.454545	0.318182	0.4	0.4	0.175
30	0.454545	0.363636	0.475	0.45	0.125
30	0.363636	0.318182	0.425	0.4	0.125
30	0.409091	0.318182	0.45	0.45	0.175
30	0.363636	0.318182	0.475	0.475	0.175
30	0.363636	0.318182	0.475	0.425	0.2
30	0.409091	0.318182	0.45	0.475	0.2
30	0.409091	0.363636	0.425	0.475	0.2
30	0.409091	0.363636	0.4	0.4	0.175
30	0.409091	0.318182	0.45	0.425	0.2
30	0.454545	0.363636	0.5	0.425	0.2
30	0.409091	0.363636	0.425	0.425	0.175
30	0.318182	0.363636	0.45	0.45	0.15
30	0.454545	0.318182	0.475	0.5	0.15
30	0.454545	0.363636	0.525	0.45	0.2
30	0.363636	0.318182	0.425	0.475	0.15
30	0.454545	0.318182	0.475	0.475	0.175
30	0.409091	0.363636	0.45	0.425	0.175
30	0.409091	0.272727	0.45	0.475	0.2
30	0.363636	0.363636	0.5	0.45	0.15
30	0.454545	0.272727	0.45	0.45	0.175
30	0.363636	0.363636	0.475	0.45	0.175
30	0.318182	0.363636	0.475	0.475	0.2
30	0.409091	0.318182	0.45	0.475	0.15
30	0.454545	0.318182	0.45	0.425	0.175
30	0.454545	0.363636	0.45	0.5	0.15
30	0.409091	0.363636	0.425	0.45	0.175
30	0.454545	0.318182	0.475	0.475	0.15
30	0.409091	0.272727	0.425	0.425	0.175
30	0.363636	0.272727	0.45	0.4	0.175
30	0.409091	0.363636	0.45	0.425	0.2
30	0.409091	0.318182	0.475	0.45	0.15
30	0.363636	0.272727	0.425	0.425	0.2
30	0.363636	0.272727	0.475	0.475	0.2
30	0.363636	0.272727	0.45	0.475	0.15
30	0.409091	0.318182	0.475	0.475	0.15
30	0.454545	0.318182	0.425	0.4	0.15
30	0.409091	0.272727	0.45	0.425	0.125
30	0.363636	0.318182	0.45	0.45	0.2
30	0.409091	0.318182	0.475	0.5	0.175
30	0.454545	0.318182	0.425	0.475	0.15
30	0.409091	0.363636	0.45	0.4	0.175
30	0.454545	0.318182	0.475	0.475	0.2
30	0.454545	0.272727	0.45	0.45	0.15
30	0.409091	0.318182	0.475	0.475	0.175
30	0.318182	0.272727	0.45	0.475	0.125
30	0.409091	0.318182	0.475	0.45	0.15
30	0.454545	0.363636	0.475	0.45	0.2
30	0.454545	0.272727	0.425	0.475	0.175
30	0.409091	0.363636	0.45	0.425	0.175
30	0.454545	0.272727	0.45	0.5	0.2
30	0.409091	0.363636	0.5	0.45	0.175
30	0.409091	0.363636	0.475	0.45	0.15
30	0.454545	0.363636	0.45	0.475	0.175
30	0.363636	0.318182	0.475	0.45	0.15
30	0.409091	0.318182	0.425	0.45	0.15
30	0.363636	0.318182	0.425	0.45	0.2
30	0.454545	0.318182	0.475	0.525	0.175
40	0.52	0.32	0.521739	0.5	0.282609
40	0.571429	0.380952	0.552632	0.5	0.289474
40	0.52381	0.333333	0.552632	0.5	0.263158
40	0.52381	0.380952	0.526316	0.5	0.289474
40	0.52381	0.380952	0.526316	0.5	0.289474
40	0.619048	0.285714	0.5	0.5	0.263158
40	0.571429	0.333333	0.5	0.552632	0.289474
40	0.52381	0.333333	0.526316	0.473684	0.236842
40	0.52381	0.333333	0.578947	0.526316	0.263158
40	0.52381	0.380952	0.552632	0.5	0.315789
40	0.52381	0.333333	0.473684	0.526316	0.263158
40	0.571429	0.333333	0.578947	0.5	0.289474
40	0.428571	0.333333	0.5	0.526316	0.263158
40	0.47619	0.380952	0.552632	0.552632	0.315789
40	0.428571	0.333333	0.526316	0.5	0.315789
40	0.571429	0.285714	0.473684	0.447368	0.315789
40	0.52381	0.333333	0.526316	0.473684	0.263158
40	0.52381	0.333333	0.578947	0.5	0.315789
40	0.571429	0.380952	0.605263	0.526316	0.263158
40	0.52381	0.285714	0.578947	0.473684	0.263158
40	0.52381	0.333333	0.552632	0.5	0.236842
40	0.52381	0.333333	0.552632	0.473684	0.236842
40	0.571429	0.333333	0.526316	0.447368	0.184211
40	0.571429	0.380952	0.552632	0.552632	0.289474
40	0.52381	0.285714	0.552632	0.552632	0.289474
40	0.52381	0.380952	0.578947	0.5	0.315789
40	0.52381	0.333333	0.552632	0.447368	0.236842
40	0.571429	0.333333	0.526316	0.5	0.236842
40	0.52381	0.333333	0.5	0.473684	0.263158
40	0.52381	0.333333	0.552632	0.526316	0.263158
40	0.47619	0.285714	0.552632	0.473684	0.263158
40	0.428571	0.333333	0.552632	0.526316	0.236842
40	0.571429	0.333333	0.526316	0.447368	0.236842
40	0.52381	0.333333	0.5	0.473684	0.157895
40	0.52381	0.333333	0.552632	0.526316	0.263158
40	0.52381	0.285714	0.5	0.447368	0.263158
40	0.47619	0.333333	0.526316	0.552632	0.315789
40	0.571429	0.380952	0.473684	0.5	0.263158
40	0.571429	0.380952	0.5	0.447368	0.315789
40	0.571429	0.333333	0.526316	0.473684	0.315789
40	0.52381	0.380952	0.526316	0.5	0.263158
40	0.52381	0.333333	0.578947	0.526316	0.289474
40	0.52381	0.380952	0.605263	0.473684	0.342105
40	0.52381	0.285714	0.526316	0.5	0.236842
40	0.571429	0.380952	0.526316	0.473684	0.289474
40	0.47619	0.285714	0.526316	0.5	0.315789
40	0.47619	0.380952	0.578947	0.5	0.289474
40	0.571429	0.285714	0.526316	0.526316	0.289474
40	0.47619	0.380952	0.526316	0.5	0.263158
40	0.52381	0.333333	0.5	0.473684	0.289474
40	0.619048	0.333333	0.526316	0.526316	0.289474
40	0.571429	0.380952	0.5	0.5	0.289474
40	0.571429	0.285714	0.473684	0.473684	0.263158
40	0.52381	0.238095	0.5	0.421053	0.289474
40	0.571429	0.380952	0.552632	0.526316	0.289474
40	0.52381	0.285714	0.473684	0.447368	0.315789
40	0.47619	0.285714	0.552632	0.5	0.315789
40	0.47619	0.285714	0.552632	0.552632	0.263158
40	0.52381	0.285714	0.5	0.473684	0.263158
40	0.52381	0.285714	0.526316	0.447368	0.263158
40	0.571429	0.333333	0.5	0.578947	0.315789
40	0.619048	0.333333	0.526316	0.5	0.210526
40	0.52381	0.333333	0.5	0.473684	0.289474
40	0.619048	0.285714	0.552632	0.5	0.289474
40	0.52381	0.285714	0.526316	0.526316	0.263158
40	0.47619	0.333333	0.526316	0.5	0.236842
40	0.571429	0.333333	0.5	0.5	0.315789
40	0.571429	0.285714	0.5	0.526316	0.289474
40	0.571429	0.285714	0.5	0.526316	0.315789
40	0.571429	0.380952	0.552632	0.5	0.289474
40	0.571429	0.380952	0.5	0.5	0.236842
40	0.571429	0.333333	0.552632	0.5	0.263158
40	0.52381	0.333333	0.473684	0.5	0.236842
40	0.52381	0.285714	0.552632	0.552632	0.289474
40	0.619048	0.380952	0.526316	0.5	0.315789
40	0.52381	0.285714	0.605263	0.605263	0.210526
40	0.52381	0.380952	0.473684	0.5	0.289474
40	0.47619	0.380952	0.5	0.473684	0.289474
40	0.52381	0.333333	0.5	0.473684	0.289474
40	0.571429	0.333333	0.473684	0.421053	0.263158
40	0.52381	0.333333	0.526316	0.473684	0.289474
40	0.47619	0.333333	0.526316	0.473684	0.289474
40	0.47619	0.333333	0.526316	0.473684	0.236842
40	0.52381	0.285714	0.552632	0.526316	0.289474
40	0.571429	0.380952	0.526316	0.473684	0.236842
40	0.52381	0.380952	0.5	0.473684	0.263158
40	0.571429	0.333333	0.5	0.5	0.263158
40	0.52381	0.285714	0.552632	0.5	0.315789
40	0.52381	0.285714	0.5	0.447368	0.236842
40	0.47619	0.380952	0.552632	0.5	0.289474
40	0.571429	0.238095	0.526316	0.552632	0.289474
40	0.52381	0.333333	0.605263	0.578947	0.263158
40	0.52381	0.285714	0.578947	0.473684	0.236842
40	0.47619	0.285714	0.5	0.421053	0.263158
40	0.571429	0.333333	0.605263	0.5	0.289474
40	0.571429	0.380952	0.526316	0.5	0.263158
40	0.571429	0.333333	0.552632	0.552632	0.289474
40	0.47619	0.333333	0.5	0.526316	0.263158
40	0.571429	0.333333	0.526316	0.473684	0.315789
40	0.619048	0.285714	0.526316	0.552632	0.263158
40	0.52381	0.333333	0.526316	0.5	0.210526
50	0.68	0.4	0.608696	0.630435	0.434783
50	0.75	0.4	0.638889	0.611111	0.472222
50	0.65	0.5	0.638889	0.638889	0.444444
50	0.75	0.45	0.638889	0.611111	0.444444
50	0.7	0.4	0.555556	0.666667	0.388889
50	0.65	0.4	0.611111	0.666667	0.444444
50	0.75	0.45	0.666667	0.638889	0.388889
50	0.7	0.5	0.638889	0.638889	0.5
50	0.65	0.4	0.638889	0.638889	0.444444
50	0.65	0.4	0.611111	0.638889	0.416667
50	0.65	0.5	0.611111	0.638889	0.444444
50	0.65	0.35	0.583333	0.666667	0.416667
50	0.75	0.35	0.555556	0.583333	0.388889
50	0.7	0.45	0.694444	0.611111	0.444444
50	0.75	0.45	0.722222	0.666667	0.416667
50	0.65	0.4	0.666667	0.583333	0.444444
50	0.75	0.45	0.611111	0.611111	0.361111
50	0.65	0.4	0.666667	0.583333	0.361111
50	0.75	0.45	0.611111	0.75	0.444444
50	0.75	0.4	0.638889	0.638889	0.472222
50	0.65	0.5	0.694444	0.583333	0.388889
50	0.75	0.4	0.583333	0.611111	0.361111
50	0.65	0.45	0.611111	0.583333	0.5
50	0.65	0.4	0.638889	0.611111	0.388889
50	0.65	0.45	0.583333	0.611111	0.416667
50	0.7	0.4	0.611111	0.583333	0.388889
50	0.65	0.45	0.611111	0.611111	0.388889
50	0.7	0.4	0.638889	0.638889	0.472222
50	0.7	0.45	0.611111	0.666667	0.416667
50	0.75	0.45	0.555556	0.638889	0.472222
50	0.8	0.4	0.638889	0.638889	0.5
50	0.7	0.5	0.638889	0.583333	0.416667
50	0.75	0.35	0.694444	0.666667	0.472222
50	0.65	0.4	0.583333	0.611111	0.444444
50	0.7	0.45	0.611111	0.611111	0.388889
50	0.7	0.35	0.611111	0.666667	0.444444
50	0.7	0.35	0.666667	0.638889	0.444444
50	0.65	0.5	0.611111	0.638889	0.416667
50	0.65	0.35	0.611111	0.611111	0.388889
50	0.75	0.45	0.611111	0.666667	0.444444
50	0.8	0.4	0.583333	0.638889	0.416667
50	0.65	0.35	0.555556	0.611111	0.416667
50	0.8	0.4	0.555556	0.611111	0.5
50	0.65	0.35	0.611111	0.611111	0.416667
50	0.65	0.3	0.611111	0.583333	0.5
50	0.7	0.25	0.611111	0.666667	0.416667
50	0.7	0.45	0.583333	0.583333	0.361111
50	0.75	0.45	0.583333	0.638889	0.388889
50	0.75	0.35	0.666667	0.638889	0.388889
50	0.7	0.3	0.638889	0.638889	0.472222
50	0.6	0.4	0.638889	0.583333	0.416667
50	0.75	0.4	0.638889	0.638889	0.388889
50	0.8	0.35	0.555556	0.638889	0.416667
50	0.75	0.45	0.583333	0.611111	0.416667
50	0.8	0.45	0.583333	0.666667	0.444444
50	0.75	0.35	0.611111	0.583333	0.361111
50	0.65	0.4	0.638889	0.611111	0.444444
50	0.75	0.4	0.583333	0.666667	0.416667
50	0.7	0.45	0.638889	0.638889	0.361111
50	0.65	0.5	0.722222	0.722222	0.388889
50	0.6	0.4	0.555556	0.666667	0.388889
50	0.7	0.4	0.555556	0.583333	0.388889
50	0.7	0.35	0.611111	0.611111	0.444444
50	0.6	0.45	0.611111	0.555556	0.5
50	0.7	0.35	0.638889	0.638889	0.388889
50	0.75	0.5	0.638889	0.666667	0.472222
50	0.7	0.35	0.611111	0.638889	0.361111
50	0.7	0.4	0.611111	0.611111	0.416667
50	0.6	0.35	0.583333	0.638889	0.444444
50	0.7	0.45	0.611111	0.611111	0.444444
50	0.75	0.4	0.611111	0.611111	0.388889
50	0.65	0.35	0.638889	0.666667	0.527778
50	0.6	0.4	0.694444	0.611111	0.333333
50	0.7	0.45	0.611111	0.555556	0.472222
50	0.7	0.4	0.611111	0.555556	0.388889
50	0.65	0.45	0.666667	0.694444	0.444444
50	0.7	0.35	0.611111	0.611111	0.444444
50	0.75	0.4	0.583333	0.611111	0.444444
50	0.6	0.4	0.666667	0.611111	0.388889
50	0.7	0.4	0.555556	0.611111	0.444444
50	0.75	0.45	0.555556	0.611111	0.388889
50	0.6	0.45	0.638889	0.694444	0.444444
50	0.65	0.35	0.666667	0.666667	0.388889
50	0.7	0.45	0.611111	0.638889	0.444444
50	0.65	0.45	0.638889	0.611111	0.444444
50	0.7	0.3	0.583333	0.611111	0.444444
50	0.75	0.35	0.555556	0.555556	0.361111
50	0.65	0.45	0.638889	0.611111	0.416667
50	0.65	0.35	0.583333	0.555556	0.5
50	0.7	0.4	0.611111	0.611111	0.416667
50	0.65	0.45	0.583333	0.694444	0.444444
50	0.7	0.35	0.583333	0.611111	0.333333
50	0.6	0.45	0.666667	0.638889	0.5
50	0.7	0.35	0.583333	0.611111	0.416667
50	0.65	0.45	0.611111	0.611111	0.527778
50	0.65	0.5	0.638889	0.694444	0.527778
50	0.7	0.4	0.611111	0.666667	0.472222
50	0.75	0.4	0.611111	0.638889	0.444444
50	0.65	0.4	0.638889	0.638889	0.416667
50	0.65	0.4	0.611111	0.638889	0.416667
50	0.7	0.4	0.638889	0.611111	0.416667
60	0.72	0.52	0.695652	0.717391	0.586957
60	0.789474	0.473684	0.764706	0.735294	0.617647
60	0.736842	0.578947	0.764706	0.735294	0.529412
60	0.736842	0.526316	0.647059	0.764706	0.588235
60	0.736842	0.526316	0.705882	0.735294	0.558824
60	0.789474	0.631579	0.705882	0.764706	0.558824
60	0.736842	0.578947	0.705882	0.735294	0.588235
60	0.684211	0.421053	0.676471	0.705882	0.588235
60	0.631579	0.631579	0.735294	0.794118	0.588235
60	0.684211	0.421053	0.647059	0.764706	0.647059
60	0.684211	0.578947	0.647059	0.676471	0.558824
60	0.789474	0.526316	0.794118	0.794118	0.588235
60	0.736842	0.578947	0.735294	0.705882	0.588235
60	0.736842	0.631579	0.705882	0.676471	0.5
60	0.789474	0.526316	0.764706	0.764706	0.5
60	0.736842	0.578947	0.676471	0.764706	0.588235
60	0.684211	0.684211	0.764706	0.705882	0.529412
60	0.789474	0.526316	0.676471	0.676471	0.588235
60	0.736842	0.578947	0.764706	0.676471	0.617647
60	0.684211	0.473684	0.705882	0.735294	0.5
60	0.736842	0.473684	0.647059	0.676471	0.588235
60	0.684211	0.631579	0.705882	0.735294	0.558824
60	0.736842	0.578947	0.705882	0.735294	0.588235
60	0.842105	0.578947	0.705882	0.764706	0.529412
60	0.789474	0.631579	0.676471	0.705882	0.676471
60	0.789474	0.578947	0.735294	0.705882	0.558824
60	0.736842	0.631579	0.764706	0.764706	0.617647
60	0.684211	0.421053	0.676471	0.705882	0.529412
60	0.736842	0.421053	0.705882	0.735294	0.558824
60	0.736842	0.473684	0.735294	0.764706	0.588235
60	0.736842	0.526316	0.705882	0.735294	0.529412
60	0.684211	0.578947	0.676471	0.705882	0.588235
60	0.789474	0.526316	0.676471	0.735294	0.617647
60	0.842105	0.631579	0.617647	0.647059	0.558824
60	0.684211	0.526316	0.676471	0.705882	0.647059
60	0.789474	0.526316	0.705882	0.705882	0.617647
60	0.684211	0.473684	0.705882	0.794118	0.617647
60	0.736842	0.368421	0.676471	0.705882	0.5
60	0.789474	0.578947	0.705882	0.735294	0.5
60	0.789474	0.421053	0.705882	0.705882	0.558824
60	0.736842	0.421053	0.705882	0.735294	0.647059
60	0.736842	0.473684	0.705882	0.705882	0.558824
60	0.842105	0.421053	0.676471	0.735294	0.529412
60	0.842105	0.473684	0.705882	0.705882	0.588235
60	0.789474	0.578947	0.676471	0.705882	0.617647
60	0.789474	0.473684	0.676471	0.676471	0.529412
60	0.736842	0.526316	0.735294	0.764706	0.588235
60	0.684211	0.526316	0.705882	0.764706	0.5
60	0.736842	0.578947	0.794118	0.852941	0.558824
60	0.684211	0.526316	0.647059	0.676471	0.529412
60	0.736842	0.473684	0.705882	0.676471	0.558824
60	0.736842	0.526316	0.735294	0.705882	0.617647
60	0.684211	0.473684	0.647059	0.705882	0.558824
60	0.789474	0.578947	0.705882	0.764706	0.558824
60	0.736842	0.578947	0.705882	0.676471	0.558824
60	0.736842	0.578947	0.676471	0.764706	0.588235
60	0.684211	0.473684	0.676471	0.676471	0.558824
60	0.631579	0.578947	0.705882	0.676471	0.617647
60	0.736842	0.526316	0.794118	0.735294	0.617647
60	0.736842	0.526316	0.647059	0.647059	0.617647
60	0.684211	0.473684	0.705882	0.647059	0.558824
60	0.789474	0.578947	0.735294	0.823529	0.558824
60	0.684211	0.526316	0.705882	0.676471	0.647059
60	0.736842	0.526316	0.794118	0.705882	0.5
60	0.736842	0.526316	0.588235	0.705882	0.588235
60	0.631579	0.421053	0.735294	0.764706	0.617647
60	0.736842	0.526316	0.705882	0.794118	0.529412
60	0.736842	0.578947	0.676471	0.705882	0.558824
60	0.684211	0.473684	0.705882	0.676471	0.588235
60	0.736842	0.578947	0.647059	0.676471	0.529412
60	0.684211	0.526316	0.735294	0.735294	0.529412
60	0.789474	0.421053	0.676471	0.705882	0.647059
60	0.736842	0.526316	0.676471	0.705882	0.588235
60	0.684211	0.473684	0.676471	0.764706	0.5
60	0.684211	0.473684	0.735294	0.735294	0.617647
60	0.684211	0.578947	0.676471	0.705882	0.588235
60	0.684211	0.473684	0.735294	0.735294	0.676471
60	0.684211	0.473684	0.676471	0.676471	0.647059
60	0.736842	0.473684	0.705882	0.735294	0.558824
60	0.631579	0.578947	0.705882	0.735294	0.529412
60	0.736842	0.631579	0.705882	0.735294	0.617647
60	0.789474	0.526316	0.705882	0.705882	0.617647
60	0.736842	0.473684	0.647059	0.735294	0.558824
60	0.736842	0.526316	0.764706	0.676471	0.558824
60	0.684211	0.473684	0.735294	0.705882	0.529412
60	0.736842	0.578947	0.676471	0.705882	0.647059
60	0.684211	0.526316	0.735294	0.735294	0.558824
60	0.789474	0.526316	0.705882	0.676471	0.588235
60	0.736842	0.578947	0.705882	0.705882	0.5
60	0.684211	0.578947	0.764706	0.705882	0.588235
60	0.736842	0.473684	0.705882	0.705882	0.617647
60	0.684211	0.578947	0.705882	0.764706	0.529412
60	0.736842	0.578947	0.647059	0.676471	0.617647
60	0.736842	0.421053	0.705882	0.764706	0.617647
60	0.631579	0.473684	0.705882	0.735294	0.617647
60	0.736842	0.578947	0.676471	0.735294	0.617647
60	0.684211	0.473684	0.617647	0.705882	0.558824
60	0.736842	0.526316	0.705882	0.705882	0.529412
60	0.736842	0.631579	0.617647	0.735294	0.558824
60	0.684211	0.526316	0.617647	0.705882	0.558824
60	0.789474	0.526316	0.735294	0.705882	0.558824
70	0.8	0.56	0.76087	0.73913	0.695652
70	0.833333	0.555556	0.8125	0.75	0.71875
70	0.833333	0.611111	0.78125	0.71875	0.6875
70	0.777778	0.555556	0.78125	0.78125	0.65625
70	0.888889	0.666667	0.71875	0.78125	0.6875
70	0.833333	0.611111	0.78125	0.78125	0.71875
70	0.722222	0.444444	0.8125	0.75	0.65625
70	0.722222	0.611111	0.6875	0.78125	0.71875
70	0.833333	0.5	0.71875	0.75	0.6875
70	0.833333	0.666667	0.875	0.75	0.75
70	0.833333	0.555556	0.78125	0.78125	0.6875
70	0.888889	0.722222	0.75	0.71875	0.65625
70	0.888889	0.555556	0.875	0.78125	0.625
70	0.722222	0.666667	0.78125	0.75	0.625
70	0.888889	0.555556	0.75	0.6875	0.6875
70	0.777778	0.611111	0.8125	0.6875	0.75
70	0.722222	0.5	0.75	0.75	0.59375
70	0.833333	0.555556	0.71875	0.75	0.6875
70	0.833333	0.611111	0.78125	0.78125	0.65625
70	0.888889	0.611111	0.78125	0.8125	0.65625
70	0.833333	0.666667	0.71875	0.75	0.78125
70	0.833333	0.722222	0.75	0.78125	0.65625
70	0.777778	0.5	0.78125	0.71875	0.6875
70	0.777778	0.444444	0.75	0.71875	0.65625
70	0.833333	0.5	0.84375	0.75	0.6875
70	0.833333	0.666667	0.75	0.71875	0.625
70	0.722222	0.5	0.75	0.78125	0.75
70	0.944444	0.666667	0.71875	0.6875	0.65625
70	0.777778	0.611111	0.75	0.71875	0.6875
70	0.777778	0.555556	0.75	0.71875	0.75
70	0.777778	0.444444	0.71875	0.8125	0.65625
70	0.833333	0.555556	0.75	0.6875	0.59375
70	0.833333	0.5	0.8125	0.78125	0.625
70	0.833333	0.5	0.75	0.78125	0.78125
70	0.888889	0.5	0.78125	0.71875	0.6875
70	0.833333	0.444444	0.71875	0.75	0.65625
70	0.888889	0.611111	0.75	0.71875	0.65625
70	0.833333	0.5	0.75	0.65625	0.65625
70	0.722222	0.611111	0.78125	0.78125	0.625
70	0.833333	0.555556	0.78125	0.8125	0.6875
70	0.777778	0.555556	0.78125	0.84375	0.625
70	0.777778	0.555556	0.78125	0.6875	0.625
70	0.777778	0.5	0.78125	0.6875	0.71875
70	0.722222	0.5	0.71875	0.6875	0.6875
70	0.833333	0.722222	0.75	0.8125	0.65625
70	0.777778	0.611111	0.78125	0.71875	0.65625
70	0.777778	0.5	0.75	0.71875	0.71875
70	0.777778	0.611111	0.78125	0.71875	0.75
70	0.777778	0.611111	0.875	0.71875	0.6875
70	0.722222	0.5	0.71875	0.65625	0.71875
70	0.888889	0.611111	0.8125	0.71875	0.71875
70	0.833333	0.611111	0.8125	0.78125	0.65625
70	0.777778	0.555556	0.8125	0.6875	0.65625
70	0.722222	0.444444	0.71875	0.75	0.6875
70	0.722222	0.5	0.75	0.78125	0.71875
70	0.888889	0.666667	0.8125	0.78125	0.65625
70	0.777778	0.555556	0.75	0.71875	0.71875
70	0.833333	0.666667	0.75	0.71875	0.65625
70	0.833333	0.444444	0.78125	0.71875	0.71875
70	0.777778	0.5	0.78125	0.75	0.6875
70	0.722222	0.5	0.78125	0.71875	0.625
70	0.722222	0.5	0.75	0.78125	0.71875
70	0.833333	0.611111	0.71875	0.71875	0.6875
70	0.777778	0.5	0.78125	0.78125	0.75
70	0.777778	0.5	0.75	0.78125	0.6875
70	0.722222	0.555556	0.75	0.75	0.65625
70	0.722222	0.611111	0.75	0.71875	0.6875
70	0.833333	0.555556	0.8125	0.78125	0.6875
70	0.833333	0.5	0.8125	0.71875	0.65625
70	0.833333	0.555556	0.8125	0.75	0.6875
70	0.833333	0.611111	0.78125	0.6875	0.6875
70	0.777778	0.555556	0.8125	0.78125	0.6875
70	0.888889	0.555556	0.75	0.71875	0.6875
70	0.722222	0.611111	0.78125	0.6875	0.65625
70	0.777778	0.555556	0.78125	0.78125	0.71875
70	0.777778	0.611111	0.71875	0.75	0.71875
70	0.833333	0.611111	0.71875	0.71875	0.625
70	0.722222	0.444444	0.78125	0.8125	0.75
70	0.777778	0.555556	0.71875	0.75	0.65625
70	0.777778	0.555556	0.75	0.78125	0.6875
70	0.777778	0.555556	0.78125	0.6875	0.65625
70	0.833333	0.555556	0.71875	0.8125	0.6875
70	0.833333	0.611111	0.6875	0.71875	0.71875
70	0.833333	0.555556	0.78125	0.71875	0.6875
70	0.722222	0.5	0.78125	0.78125	0.75
70	0.833333	0.555556	0.8125	0.75	0.71875
70	0.777778	0.5	0.71875	0.75	0.71875
70	0.833333	0.444444	0.75	0.71875	0.71875
70	0.833333	0.555556	0.71875	0.75	0.6875
70	0.833333	0.611111	0.84375	0.84375	0.71875
70	0.888889	0.5	0.78125	0.75	0.6875
70	0.833333	0.611111	0.90625	0.75	0.65625
70	0.833333	0.611111	0.78125	0.78125	0.6875
70	0.833333	0.5	0.75	0.71875	0.625
70	0.777778	0.555556	0.75	0.75	0.6875
70	0.833333	0.555556	0.84375	0.75	0.71875
70	0.888889	0.611111	0.8125	0.75	0.71875
70	0.833333	0.555556	0.75	0.71875	0.6875
70	0.833333	0.5	0.78125	0.78125	0.625
70	0.777778	0.611111	0.8125	0.75	0.8125
70	0.888889	0.611111	0.8125	0.78125	0.78125
80	0.88	0.72	0.869565	0.891304	0.782609
80	0.882353	0.764706	0.9	0.9	0.766667
80	0.941176	0.647059	0.866667	0.866667	0.8
80	0.941176	0.647059	0.833333	0.9	0.766667
80	0.882353	0.823529	0.9	0.9	0.8
80	0.823529	0.647059	0.9	0.9	0.766667
80	0.823529	0.764706	0.833333	0.9	0.833333
80	0.882353	0.705882	0.8	0.9	0.8
80	0.823529	0.764706	0.966667	0.9	0.833333
80	0.823529	0.705882	0.866667	0.866667	0.766667
80	0.941176	0.764706	0.866667	0.933333	0.733333
80	0.941176	0.705882	0.9	0.933333	0.766667
80	0.823529	0.823529	0.866667	0.866667	0.7
80	1	0.588235	0.933333	0.9	0.733333
80	0.823529	0.705882	0.9	0.933333	0.733333
80	0.823529	0.764706	0.866667	0.933333	0.733333
80	0.941176	0.705882	0.866667	0.9	0.766667
80	0.882353	0.823529	0.8	0.833333	0.866667
80	0.882353	0.882353	0.833333	0.9	0.766667
80	0.882353	0.647059	0.933333	0.866667	0.766667
80	0.823529	0.764706	0.866667	0.933333	0.8
80	0.882353	0.705882	0.9	0.966667	0.733333
80	0.882353	0.705882	0.866667	0.9	0.766667
80	1	0.823529	0.833333	0.9	0.8
80	0.823529	0.764706	0.833333	0.933333	0.733333
80	0.823529	0.705882	0.866667	0.833333	0.833333
80	0.882353	0.588235	0.866667	0.9	0.733333
80	0.941176	0.705882	0.9	0.933333	0.7
80	0.882353	0.705882	0.833333	0.9	0.8
80	0.941176	0.647059	0.9	0.866667	0.8
80	0.882353	0.764706	0.8	0.9	0.766667
80	0.941176	0.705882	0.866667	0.833333	0.8
80	0.882353	0.705882	0.833333	0.866667	0.733333
80	0.823529	0.764706	0.866667	0.9	0.733333
80	0.882353	0.764706	0.9	0.9	0.766667
80	0.941176	0.705882	0.9	0.9	0.733333
80	0.823529	0.705882	0.833333	0.833333	0.8
80	0.823529	0.882353	0.866667	0.9	0.766667
80	0.882353	0.823529	0.866667	0.933333	0.766667
80	0.823529	0.705882	0.9	0.9	0.733333
80	0.941176	0.764706	0.9	0.866667	0.8
80	0.823529	0.705882	0.966667	0.9	0.8
80	0.941176	0.764706	0.866667	0.833333	0.833333
80	0.882353	0.764706	0.933333	0.9	0.733333
80	0.823529	0.705882	0.866667	0.833333	0.8
80	0.823529	0.647059	0.9	0.9	0.766667
80	0.941176	0.705882	0.833333	0.966667	0.8
80	0.882353	0.705882	0.866667	0.933333	0.733333
80	0.882353	0.823529	0.866667	0.9	0.8
80	0.941176	0.588235	0.833333	0.933333	0.7
80	0.882353	0.647059	0.9	0.866667	0.733333
80	0.823529	0.705882	0.833333	0.866667	0.766667
80	0.941176	0.764706	0.9	0.933333	0.766667
80	0.882353	0.764706	0.866667	0.933333	0.833333
80	0.823529	0.705882	0.866667	0.866667	0.833333
80	0.823529	0.823529	0.866667	0.9	0.8
80	0.882353	0.705882	0.9	0.966667	0.766667
80	0.823529	0.705882	0.9	0.9	0.766667
80	0.941176	0.705882	0.9	0.9	0.733333
80	0.882353	0.764706	0.866667	0.9	0.8
80	0.882353	0.823529	0.833333	0.9	0.8
80	0.882353	0.764706	0.933333	0.9	0.733333
80	0.882353	0.647059	0.833333	0.866667	0.8
80	0.882353	0.764706	0.833333	0.866667	0.833333
80	0.882353	0.823529	0.9	0.933333	0.8
80	0.823529	0.588235	0.833333	0.866667	0.766667
80	0.882353	0.705882	0.9	0.866667	0.8
80	0.882353	0.705882	0.9	0.866667	0.8
80	0.882353	0.764706	0.833333	0.9	0.766667
80	0.941176	0.705882	0.866667	0.933333	0.766667
80	0.882353	0.647059	0.833333	0.866667	0.8
80	0.882353	0.647059	0.9	0.933333	0.733333
80	0.941176	0.647059	0.866667	0.866667	0.8
80	0.941176	0.588235	0.866667	0.933333	0.833333
80	0.882353	0.647059	0.866667	0.866667	0.833333
80	0.882353	0.764706	0.866667	0.933333	0.766667
80	0.882353	0.705882	0.866667	0.966667	0.733333
80	0.941176	0.705882	0.9	0.933333	0.733333
80	0.882353	0.823529	0.933333	0.9	0.733333
80	0.882353	0.647059	0.933333	0.933333	0.733333
80	0.941176	0.705882	0.833333	0.9	0.733333
80	0.882353	0.764706	0.9	0.933333	0.8
80	0.882353	0.705882	0.9	0.9	0.833333
80	0.941176	0.647059	0.866667	0.866667	0.866667
80	0.882353	0.823529	0.9	0.933333	0.733333
80	0.882353	0.705882	0.9	0.866667	0.833333
80	0.882353	0.647059	0.866667	0.933333	0.833333
80	0.941176	0.764706	0.866667	0.933333	0.733333
80	0.882353	0.647059	0.833333	0.866667	0.766667
80	0.941176	0.647059	0.9	0.9	0.766667
80	0.941176	0.764706	0.866667	0.833333	0.833333
80	0.823529	0.705882	0.866667	0.866667	0.766667
80	0.882353	0.647059	0.9	0.833333	0.766667
80	0.823529	0.705882	0.866667	0.9	0.766667
80	0.823529	0.647059	0.9	0.933333	0.7
80	0.823529	0.764706	0.966667	0.933333	0.733333
80	0.941176	0.705882	0.933333	0.9	0.733333
80	0.823529	0.705882	0.866667	0.9	0.766667
80	0.882353	0.705882	0.833333	0.9	0.833333
80	1	0.764706	0.933333	0.866667	0.766667
80	0.882353	0.705882	0.9	0.966667	0.766667
90	0.92	0.8	0.956522	0.934783	0.891304
90	0.9375	0.9375	0.928571	0.928571	0.892857
90	0.9375	0.6875	0.964286	0.928571	0.928571
90	0.875	0.8125	1	0.928571	0.821429
90	0.875	0.8125	1	0.892857	0.857143
90	0.875	0.75	1	0.964286	0.821429
90	0.9375	0.8125	0.928571	0.964286	0.892857
90	0.875	0.8125	1	0.928571	0.928571
90	0.9375	0.8125	0.928571	0.928571	0.892857
90	0.875	0.75	0.964286	0.964286	0.857143
90	0.9375	0.75	0.964286	0.928571	0.821429
90	1	0.8125	0.964286	0.892857	0.857143
90	0.875	0.75	0.964286	0.928571	0.821429
90	0.875	0.8125	0.928571	0.964286	0.892857
90	0.9375	0.875	0.964286	0.964286	0.928571
90	0.875	0.875	0.928571	0.964286	0.964286
90	0.9375	0.8125	0.964286	0.928571	0.857143
90	0.875	0.8125	0.928571	1	0.857143
90	1	0.8125	1	0.964286	0.857143
90	0.875	0.8125	0.928571	1	0.928571
90	1	0.8125	0.964286	0.892857	0.821429
90	0.875	0.8125	0.928571	0.964286	0.892857
90	0.9375	0.6875	0.964286	0.964286	0.857143
90	1	0.75	1	0.964286	0.821429
90	0.9375	0.8125	0.964286	0.928571	0.892857
90	1	0.75	0.964286	0.928571	0.892857
90	0.9375	0.8125	0.928571	0.964286	0.892857
90	1	0.75	0.928571	0.892857	0.892857
90	0.875	0.75	0.964286	0.928571	0.857143
90	0.875	0.875	1	0.964286	0.892857
90	0.9375	0.8125	0.928571	0.928571	0.928571
90	0.875	0.8125	0.928571	0.892857	0.892857
90	0.875	0.875	0.964286	0.928571	0.892857
90	0.9375	0.8125	0.964286	0.928571	0.821429
90	0.9375	0.75	0.964286	0.928571	0.821429
90	0.875	0.8125	1	0.928571	0.892857
90	1	0.8125	1	0.892857	0.857143
90	0.9375	0.75	1	0.928571	0.857143
90	0.875	0.75	0.928571	0.892857	0.928571
90	0.9375	0.6875	0.964286	0.928571	0.857143
90	0.9375	0.8125	0.964286	1	0.892857
90	0.875	0.875	0.928571	0.892857	0.857143
90	1	0.75	0.928571	0.964286	0.821429
90	0.9375	0.6875	0.964286	0.928571	0.857143
90	0.875	0.6875	0.964286	0.892857	0.892857
90	1	0.75	1	0.928571	0.857143
90	0.875	0.8125	0.928571	0.964286	0.892857
90	0.875	0.875	0.964286	0.928571	0.928571
90	0.875	0.875	1	1	0.821429
90	0.9375	0.8125	0.964286	0.892857	0.928571
90	0.9375	0.6875	0.928571	0.928571	0.892857
90	0.9375	0.875	0.964286	0.892857	0.928571
90	0.9375	0.9375	0.964286	0.964286	0.892857
90	0.875	0.75	0.928571	0.928571	0.892857
90	0.9375	0.75	0.928571	0.928571	0.964286
90	1	0.8125	0.964286	0.928571	0.892857
90	0.875	0.75	0.928571	0.928571	0.928571
90	0.9375	0.8125	0.964286	0.928571	0.857143
90	0.9375	0.75	0.964286	0.928571	0.857143
90	0.875	0.75	0.964286	0.928571	0.821429
90	0.9375	0.75	0.964286	0.928571	0.821429
90	0.9375	0.75	0.928571	0.964286	0.928571
90	0.9375	0.75	0.964286	0.928571	0.892857
90	1	0.6875	0.928571	1	0.928571
90	0.9375	0.75	0.964286	0.964286	0.857143
90	0.9375	0.875	0.964286	0.964286	0.857143
90	0.9375	0.8125	0.964286	0.928571	0.892857
90	0.9375	0.875	0.964286	0.928571	0.857143
90	1	0.75	0.928571	0.964286	0.892857
90	0.875	0.75	1	0.928571	0.892857
90	1	0.8125	1	0.928571	0.821429
90	0.9375	0.8125	0.964286	0.928571	0.857143
90	0.9375	0.8125	0.964286	0.928571	0.892857
90	0.9375	0.8125	1	0.928571	0.928571
90	0.875	0.75	0.964286	0.928571	0.892857
90	1	0.8125	0.928571	0.964286	0.928571
90	0.9375	0.75	1	0.928571	0.857143
90	0.9375	0.6875	0.964286	0.892857	0.892857
90	0.9375	0.8125	0.964286	0.928571	0.892857
90	0.9375	0.75	0.928571	0.892857	0.928571
90	0.875	0.8125	0.928571	0.928571	0.857143
90	0.875	0.875	0.964286	0.964286	0.821429
90	0.875	0.75	1	0.892857	0.857143
90	0.9375	0.6875	0.964286	0.964286	0.892857
90	0.9375	0.8125	0.964286	0.928571	0.892857
90	1	0.8125	0.928571	0.892857	0.821429
90	0.9375	0.8125	1	1	0.857143
90	0.875	0.8125	0.928571	0.964286	0.892857
90	1	0.75	0.964286	0.928571	0.857143
90	0.875	0.75	1	0.928571	0.821429
90	0.875	0.8125	1	1	0.857143
90	1	0.6875	0.928571	0.892857	0.857143
90	0.9375	0.75	0.928571	0.964286	0.892857
90	0.9375	0.8125	0.928571	0.928571	0.857143
90	0.9375	0.75	0.964286	0.964286	0.928571
90	0.9375	0.8125	1	0.964286	0.892857
90	0.9375	0.9375	0.928571	0.928571	0.857143
90	0.875	0.75	1	0.928571	0.928571
90	0.875	0.8125	0.964286	0.964286	0.892857
90	0.9375	0.8125	0.964286	0.928571	0.892857
90	0.9375	0.875	0.964286	0.928571	0.857143
